# Supplementary material for: Multi-Species Phylogeography of Arid-Zone Sminthopsinae (Marsupialia: Dasyuridae) Reveals Evidence of Refugia and Population Expansion in Response to Quaternary Change
Source: Genes (Basel). 2020 Aug 20;11(9):963. doi: 10.3390/genes11090963 (PMC7563968; doi:10.3390/genes11090963)
Supplement: Supplementary file 1 [file genes-11-00963-s001.zip]

Archive with 2 entries (2 files):
- Supplementary material/Supplementary Material Table S1.xlsx
- Supplementary material/Supplementary Material.docx
