# Supplementary material for: Multi-Species Phylogeography of Arid-Zone Sminthopsinae (Marsupialia: Dasyuridae) Reveals Evidence of Refugia and Population Expansion in Response to Quaternary Change
Source: Genes (Basel). 2020 Aug 20;11(9):963. doi: 10.3390/genes11090963 (PMC7563968; doi:10.3390/genes11090963)
Supplement: Supplementary file 1 [file genes-11-00963-s001.zip › Supplementary material/Supplementary Material Table S1.xlsx]

## Sheet: Sheet1
Table S1: Genbank Accession numbers and specimen voucher information for samples sequenced
Genus	Species	Museum Accession Number	State	Nearest Locality	Latitude	Longitude	Date collected	Tissue	CR	cytb	ω-globin	ProtP1	bfib7	16S
Planigale	sp. 1	WAM M41869	WA	Pannawonica	-21.6583	116.272	24/07/1993	liver	MT413564	MT440498	MT440775
Planigale	sp. 1	WAM M47725	WA	Roebourne	-21.1269	117.096	08/07/1997	liver	MT413686	MT440697				MT366231
Planigale	sp. 1	WAM M49025	WA	Onslow	-21.6758	115.146	12/09/2003	tail	MT413689	MT440515	MT440814
Planigale	sp. 1	WAM M49032	WA	Onslow	-21.741	115.113	27/09/2002	liver	MT413579	MT440516	MT440815
Planigale	sp. 1	WAM M49040	WA	Onslow	-21.711	115.197	24/09/2002	liver	MT413599	MT440529	MT440829
Planigale	sp. 1	WAM M49041	WA	Onslow	-21.704	115.128	24/09/2002	liver	MT413600	MT440530	MT440874
Planigale	sp. 1	WAM M49042	WA	Onslow	-21.73	115.157	25/09/2002	liver	MT413586	MT440562	MT440816
Planigale	sp. 1	WAM M49048	WA	Onslow	-21.7196	115.178	24/09/2002	liver	MT413580	MT440517	MT440959
Planigale	sp. 1	WAM M49195	WA	Burrup	-20.6169	116.785	01/11/2001	liver	MT413712	MT440597	MT440927
Planigale	sp. 1	WAM M49196	WA	Burrup	-20.6169	116.785	01/11/2001	liver	MT413713	MT440598	MT440970
Planigale	sp. 1	WAM M49197	WA	Burrup	-20.6169	116.785	01/11/2001	liver	MT413714	MT440599	MT440971
Planigale	sp. 1	WAM M49198	WA	Burrup	-20.6169	116.785	01/11/2001	liver	MT413715	MT440600	MT440965
Planigale	sp. 1	WAM M49535	WA	Port Hedland	-21.3594	118.882	22/11/2001	muscle	MT413681	MT440705
Planigale	sp. 1	WAM M51415	WA	Griffin Gas Plant	-21.783	114.87	25/11/1999	muscle	MT413587	MT440499
Planigale	sp. 1	WAM M52014	WA	Telfer	-21.7250	122.2333	23/05/1999	muscle	MT413565	MT440701				MT366232
Planigale	sp. 1	WAM M53961	WA	Onslow	-21.7038	115.129	11/09/2003	liver	MT413601	MT440531	MT440966
Planigale	sp. 1	WAM M53962	WA	Onslow	-21.7038	115.129	11/09/2003	liver	MT413602	MT440532	MT440776
Planigale	sp. 1	WAM M54312	WA	Meentheena	-21.3044	121.2	12/10/2004	liver	MT413635	MT440601	MT440830
Planigale	sp. 1	WAM M54313	WA	Meentheena	-21.2884	121.237	12/10/2004	liver	MT413770	MT440666	MT440812
Planigale	sp. 1	WAM M54318	WA	Meentheena	-21.3299	120.876	13/10/2004	liver	MT413652	MT440602	MT440831
Planigale	sp. 1	WAM M54319	WA	Meentheena	-21.2884	121.237	14/10/2004	liver	MT413734	MT440660	MT440856
Planigale	sp. 1	WAM M54326	WA	Meentheena	-21.2462	120.539	15/10/2004	liver	MT413653	MT440603	MT440897
Planigale	sp. 1	WAM M54331	WA	Nullagine	-21.4799	120.091	18/10/2004	liver	MT413636	MT440604	MT440846
Planigale	sp. 1	WAM M54333	WA	Nullagine	-21.4799	120.091	19/10/2004	liver	MT413571	MT440605	MT440777
Planigale	sp. 1	WAM M54336	WA	Nullagine	-21.6442	120.063	19/10/2004	liver	MT413682	MT440606	MT440875
Planigale	sp. 1	WAM M54340	WA	Nullagine	-21.9478	120.194	21/10/2004	liver	MT413740	MT440670	MT440947
Planigale	sp. 1	WAM M54342	WA	Nullagine	-21.4799	120.091	21/10/2004	liver	MT413654	MT440607	MT440832
Planigale	sp. 1	WAM M54346	WA	Nullagine	-21.6442	120.063	22/10/2004	liver	MT413566	MT440608	MT440778
Planigale	sp. 1	WAM M54352	WA	Nullagine	-21.6442	120.063	24/10/2004	liver	MT413568	MT440609	MT440833
Planigale	sp. 1	WAM M55149	WA	Barrow Island	-20.7841	115.456	21/11/2003	tail	MT413775	MT440691	MT440930			MT366233
Planigale	sp. 1	WAM M55245	WA	Newman	-23.3108	119.917	31/03/2004	liver	MT413771	MT440674	MT440979
Planigale	sp. 1	WAM M55246	WA	Newman	-23.3069	119.877	05/04/2004	liver	MT413662	MT440684	MT440876
Planigale	sp. 1	WAM M55279	WA	Newman	-23.3097	119.797	21/05/2004	liver	MT413645	MT440671	MT440981
Planigale	sp. 1	WAM M55281	WA	Newman	-23.3152	119.806	22/05/2004	liver	MT413663	MT440685	MT440817
Planigale	sp. 1	WAM M55282	WA	Newman	-23.3119	119.813	26/05/2004	liver	MT413788	MT440706	MT440857
Planigale	sp. 1	WAM M55287	WA	Newman	-22.9397	118.863	01/06/2004	tail	MT413790	MT440500
Planigale	sp. 1	WAM M56151	WA	Pannawonica	-21.7563	116.196	02/05/2005	liver	MT413779	MT440709	MT440898
Planigale	sp. 1	WAM M56171	WA	Pannawonica	-21.728	116.098	07/08/2005	liver	MT413781	MT440710	MT440779
Planigale	sp. 1	WAM M56172	WA	Pannawonica	-21.7200	116.2144	07/08/2005	liver	MT413595	MT440501	MT440983
Planigale	sp. 1	WAM M56173	WA	Pannawonica	-21.6708	115.968	07/08/2005	liver	MT413708	MT440557	MT440780
Planigale	sp. 1	WAM M56174	WA	Pannawonica	-21.6708	115.9678	06/08/2005	liver	MT413604	MT440543	MT440781
Planigale	sp. 1	WAM M56181	WA	Pannawonica	-21.6883	115.901	10/08/2005	liver	MT413621	MT440502	MT440984
Planigale	sp. 1	WAM M56247	WA	Waldburg Homestead	-24.75	117.367	21/10/2004	liver	MT413727	MT440619	MT440973			MT366234
Planigale	sp. 1	WAM M56300	WA	Pannawonica	-21.7594	116.2275	15/03/2005	liver	MT413626	MT440591	MT440899
Planigale	sp. 1	WAM M56311	WA	Pannawonica	-21.9511	116.465	16/03/2005	liver	MT413603	MT440533	MT440877
Planigale	sp. 1	WAM M56313	WA	Pannawonica	-21.7602	116.221	19/03/2005	liver	MT413785	MT440714	MT440782
Planigale	sp. 1	WAM M56434	WA	Yarrie	-20.5683	120.19	29/05/2005	liver	MT413735	MT440621	MT440863
Planigale	sp. 1	WAM M56623	WA	Mount Elvire	-21.7083	116.7658	04/10/2005	liver	MT413776	MT440538	MT440900
Planigale	sp. 1	WAM M56626	WA	Mount Elvire	-21.6828	116.752	04/10/2005	liver	MT413584	MT440518	MT440783
Planigale	sp. 1	WAM M56629	WA	Mount Elvire	-21.7108	116.766	04/10/2005	liver	MT413670	MT440534	MT440784
Planigale	sp. 1	WAM M56641	WA	Mount Elvire	-21.8767	116.517	07/10/2005	liver	MT413629	MT440575	MT440820
Planigale	sp. 1	WAM M56662	WA	Mount Elvire	-21.6828	116.752	07/10/2005	liver	MT413615	MT440568	MT440985
Planigale	sp. 1	WAM M56663	WA	Mount Elvire	-21.8767	116.5169	07/10/2005	liver	MT413671	MT440535	MT440967
Planigale	sp. 1	WAM M56673	WA	Marble Bar	-21.4381	119.541	11/10/2005	liver	MT413731	MT440637	MT440785
Planigale	sp. 1	WAM M56762	WA	Pannawonica	-21.6331	116.492	03/10/2005	liver	MT413630	MT440576	MT440786			MT366235
Planigale	sp. 1	WAM M56764	WA	Mount Elvire	-21.8397	116.683	03/10/2005	liver	MT413631	MT440577	MT440787
Planigale	sp. 1	WAM M56767	WA	Mount Elvire	-21.7108	116.766	02/10/2005	liver	MT413696	MT440547	MT440931
Planigale	sp. 1	WAM M56769	WA	Mount Rica	-21.8714	116.472	02/10/2005	liver	MT413746	MT440579	MT440788
Planigale	sp. 1	WAM M56776	WA	Pannawonica	-21.6331	116.4917	02/10/2005	liver	MT413757	MT440580	MT440878
Planigale	sp. 1	WAM M56781	WA	Mount Elvire	-21.8767	116.517	01/10/2005	liver	MT413605	MT440545	MT440960
Planigale	sp. 1	WAM M56788	WA	Pannawonica	-21.6331	116.492	01/10/2005	liver	MT413622	MT440503	MT440901
Planigale	sp. 1	WAM M56798	WA	Warramboo Creek	-21.7319	115.8072	28/09/2005	liver	MT413594	MT440550	MT440813
Planigale	sp. 1	WAM M56815	WA	Warramboo Creek	-21.7319	115.807	26/09/2005	liver	MT413627	MT440592	MT440879
Planigale	sp. 1	WAM M56831	WA	Warramboo Creek	-21.7319	115.8072	24/09/2005	liver	MT413628	MT440593	MT440935
Planigale	sp. 1	WAM M56848	WA	Mount Minnie	-22.1201	115.57	30/09/2004	muscle	MT413683	MT440504	MT440936
Planigale	sp. 1	WAM M56867	WA	Mount Berry	-22.43	116.28	07/10/2004	muscle	MT413606	MT440505	MT440789
Planigale	sp. 1	WAM M56874	WA	Mount Berry	-22.43	116.28	08/10/2004	liver	MT413632	MT440548	MT440790
Planigale	sp. 1	WAM M56880	WA	Mount Berry	-22.408	116.372	12/10/2004	liver	MT413688	MT440539	MT440880
Planigale	sp. 1	WAM M56897	WA	Weeli Wolli Spring	-22.8524	119.265	20/10/2004	liver	MT413573	MT440704	MT440980
Planigale	sp. 1	WAM M56923	WA	Coongan River	-20.8522	119.5925	11/05/2006	liver	MT413765	MT440638	MT440864
Planigale	sp. 1	WAM M56924	WA	Coongan River	-20.8522	119.593	11/05/2006	liver	MT413716	MT440639	MT440858
Planigale	sp. 1	WAM M56939	WA	Coongan River	-20.8522	119.593	12/05/2006	liver	MT413641	MT440647	MT440847
Planigale	sp. 1	WAM M57249	WA	Mount Gregory	-20.8526	117.096	01/10/2004	liver	MT413575	MT440585	MT440881
Planigale	sp. 1	WAM M57264	WA	Mount Florance	-21.7665	117.825	09/10/2004	liver	MT413717	MT440650	MT440943
Planigale	sp. 1	WAM M57265	WA	Mount Florance	-21.7665	117.825	09/10/2004	liver	MT413613	MT440536	MT440821
Planigale	sp. 1	WAM M57267	WA	Mount Florance	-21.7665	117.825	09/10/2004	liver	MT413718	MT440651	MT440961
Planigale	sp. 1	WAM M57272	WA	Mount Florance	-21.7665	117.825	10/10/2004	liver	MT413701	MT440506	MT440951
Planigale	sp. 1	WAM M57277	WA	Mount Florance	-21.7665	117.825	11/10/2004	liver	MT413680	MT440507	MT440902
Planigale	sp. 1	WAM M57280	WA	Mount Florance	-21.7868	117.862	12/10/2004	liver	MT413719	MT440652	MT440986
Planigale	sp. 1	WAM M57281	WA	Mount Florance	-21.7665	117.825	12/10/2004	liver	MT413720	MT440653	MT440945
Planigale	sp. 1	WAM M57291	WA	Mount Florance	-21.795	117.857	13/10/2004	liver	MT413721	MT440654	MT440903
Planigale	sp. 1	WAM M57617	WA	Marda Pool	-21.0699	116.204	02/10/2004	muscle	MT413782	MT440711	MT440882
Planigale	sp. 1	WAM M57720	WA	Dresser	-21.2367	119.408	05/05/2006	liver	MT413673	MT440668	MT440834			MT366236
Planigale	sp. 1	WAM M57721	WA	Marble Bar	-21.3108	119.604	05/05/2006	liver	MT413722	MT440643	MT440865
Planigale	sp. 1	WAM M57724	WA	Mount De Courcey	-22.7892	116.571	22/05/2005	liver	MT413597	MT440573	MT440818	MT454747	MT454790	MT366237
Planigale	sp. 1	WAM M57725	WA	Mount Berry	-22.4253	116.215	21/05/2005	liver	MT413625	MT440563	MT440904
Planigale	sp. 1	WAM M57729	WA	Mount De Courcey	-22.7112	116.4	19/05/2005	liver	MT413711	MT440715	MT440987
Planigale	sp. 1	WAM M57730	WA	Mount Berry	-22.43	116.28	19/05/2005	liver	MT413705	MT440508	MT440905
Planigale	sp. 1	WAM M57732	WA	Mount Berry	-22.43	116.28	18/05/2005	liver	MT413660	MT440680	MT440968
Planigale	sp. 1	WAM M57733	WA	Mount Berry	-22.408	116.372	18/05/2005	liver	MT413607	MT440567	MT440977
Planigale	sp. 1	WAM M57734	WA	Mount Berry	-22.43	116.28	18/05/2005	liver	MT413761	MT440692	MT440906
Planigale	sp. 1	WAM M57736	WA	Rhodes Ridge	-23.1032	119.039	15/05/2005	liver	MT413744	MT440686	MT440907
Planigale	sp. 1	WAM M57739	WA	Weeli Wolli Spring	-22.8524	119.265	13/05/2005	liver	MT413729	MT440682	MT440791
Planigale	sp. 1	WAM M57742	WA	Weeli Wolli Spring	-22.9146	119.209	11/05/2005	liver	MT413730	MT440675	MT440932
Planigale	sp. 1	WAM M57743	WA	Rhodes Ridge	-23.0538	119.177	10/05/2005	liver	MT413741	MT440676	MT440869			MT366238
Planigale	sp. 1	WAM M57744	WA	Gile's Point	-23.2509	119.145	09/05/2005	liver	MT413728	MT440659	MT440928
Planigale	sp. 1	WAM M57745	WA	Weeli Wolli Spring	-22.8524	119.265	09/05/2005	liver	MT413665	MT440677	MT440908
Planigale	sp. 1	WAM M57746	WA	Gile's Point	-23.2509	119.145	09/05/2005	liver	MT413745	MT440687	MT440792
Planigale	sp. 1	WAM M57749	WA	Gile's Point	-23.2509	119.145	08/05/2005	liver	MT413769	MT440683	MT440793
Planigale	sp. 1	WAM M57753	WA	Mount Minnie	-22.1041	115.568	02/05/2005	liver	MT413581	MT440519	MT440794
Planigale	sp. 1	WAM M57756	WA	Mount Murray	-22.464	115.634	01/05/2005	liver	MT413577	MT440509	MT440948
Planigale	sp. 1	WAM M57760	WA	Mount Minnie	-22.1933	115.554	30/04/2005	liver	MT413588	MT440510	MT440872
Planigale	sp. 1	WAM M57761	WA	Mount Minnie	-22.1201	115.57	30/04/2005	liver	MT413616	MT440572	MT440955			MT366239
Planigale	sp. 1	WAM M57762	WA	Mount Minnie	-22.1933	115.554	29/04/2005	liver	MT413690	MT440520	MT440870
Planigale	sp. 1	WAM M57763	WA	Mount Minnie	-22.1933	115.554	29/04/2005	liver	MT413698	MT440546	MT440953
Planigale	sp. 1	WAM M57874	WA	Marda Pool	-21.0699	116.204	19/05/2005	liver	MT413593	MT440511	MT440909	MT454748	MT454791	MT366240
Planigale	sp. 1	WAM M57881	WA	Millstream	-21.5713	117.056	15/05/2005	liver	MT413661	MT440681	MT440795
Planigale	sp. 1	WAM M57882	WA	Python Pool	-21.3397	117.26	15/05/2005	liver	MT413608	MT440560	MT440796
Planigale	sp. 1	WAM M57883	WA	Millstream	-21.5402	117.057	15/05/2005	liver	MT413702	MT440564	MT440910
Planigale	sp. 1	WAM M57885	WA	Python Pool	-21.328	117.243	15/05/2005	liver	MT413697	MT440554	MT440972
Planigale	sp. 1	WAM M57887	WA	Millstream	-21.5773	117.062	14/05/2005	liver	MT413703	MT440565	MT440962
Planigale	sp. 1	WAM M57888	WA	Python Pool	-21.3397	117.26	14/05/2005	liver	MT413589	MT440551	MT440797
Planigale	sp. 1	WAM M57889	WA	Python Pool	-21.3397	117.26	14/05/2005	liver	MT413617	MT440569	MT440798
Planigale	sp. 1	WAM M57890	WA	Python Pool	-21.3397	117.26	14/05/2005	liver	MT413699	MT440512	MT440937
Planigale	sp. 1	WAM M57891	WA	Python Pool	-21.3397	117.26	14/05/2005	liver	MT413590	MT440552	MT440822
Planigale	sp. 1	WAM M57893	WA	Millstream	-21.5634	117.059	13/05/2005	liver	MT413623	MT440544	MT440799
Planigale	sp. 1	WAM M57894	WA	Millstream	-21.5634	117.059	13/05/2005	liver	MT413609	MT440556	MT440800
Planigale	sp. 1	WAM M57902	WA	Python Pool	-21.3104	117.276	10/05/2005	liver	MT413591	MT440553	MT440911
Planigale	sp. 1	WAM M57903	WA	Millstream	-21.5773	117.062	10/05/2005	liver	MT413610	MT440561	MT440801
Planigale	sp. 1	WAM M57905	WA	Pilbara	-21	117	00/00/2005	liver	MT413633	MT440583	MT440802
Planigale	sp. 1	WAM M57906	WA	Python Pool	-21.3413	117.189	10/05/2005	liver	MT413767	MT440693	MT440969
Planigale	sp. 1	WAM M57909	WA	Python Pool	-21.3413	117.189	09/05/2005	liver	MT413687	MT440549	MT440912
Planigale	sp. 1	WAM M57913	WA	Cowra Line	-22.1347	119.024	05/05/2005	liver	MT413642	MT440716	MT440978
Planigale	sp. 1	WAM M57915	WA	Cowra Line	-22.1347	119.024	05/05/2005	liver	MT413643	MT440672	MT440848
Planigale	sp. 1	WAM M57920	WA	Cowra Line	-22.0688	118.979	01/05/2005	liver	MT413762	MT440661	MT440827			MT366241
Planigale	sp. 1	WAM M57922	WA	Mount McKay	-22.4518	119.9760	05/05/2005	liver	MT413567	MT440610	MT440949
Planigale	sp. 1	WAM M57924	WA	Mount McKay	-22.4154	119.984	05/05/2005	liver	MT413667	MT440611	MT440859
Planigale	sp. 1	WAM M57927	WA	Bonney Downs	-22.1178	119.877	07/05/2005	liver	MT413650	MT440662	MT440845		MT454793	MT366242
Planigale	sp. 1	WAM M57930	WA	Mount Florance	-21.7868	117.862	14/05/2005	liver	MT413598	MT440559	MT440823
Planigale	sp. 1	WAM M57932	WA	Mount Florance	-21.7141	117.775	16/05/2005	liver	MT413750	MT440588	MT440913
Planigale	sp. 1	WAM M57933	WA	Fortescue River	-21.8336	117.611	16/05/2005	liver	MT413747	MT440587	MT440956			MT366243
Planigale	sp. 1	WAM M57934	WA	Mount Florance	-21.7141	117.775	18/05/2005	liver	MT413646	MT440663	MT440914			MT366244
Planigale	sp. 1	WAM M57937	WA	Mount Florance	-21.7868	117.862	18/05/2005	liver	MT413751	MT440717	MT440824
Planigale	sp. 1	WAM M57941	WA	Mount Gregory	-20.8526	117.096	22/05/2005	liver	MT413695	MT440594	MT440803
Planigale	sp. 1	WAM M57943	WA	Lake Poongkaliyarra	-20.9346	117.115	22/05/2005	liver	MT413619	MT440570	MT440958
Planigale	sp. 1	WAM M57944	WA	Lake Poongkaliyarra	-20.9346	117.1151	22/05/2005	liver	MT413709	MT440698	MT440825
Planigale	sp. 1	WAM M57948	WA	Wickham	-20.6884	117.007	24/05/2005	liver	MT413585	MT440521	MT440883
Planigale	sp. 1	WAM M57949	WA	Wickham	-20.6884	117.0069	24/05/2005	liver	MT413576	MT440586	MT440915
Planigale	sp. 1	WAM M57951	WA	Mount Gregory	-20.8526	117.096	24/05/2005	liver	MT413710	MT440558	MT440884
Planigale	sp. 1	WAM M57952	WA	Mount Gregory	-20.8526	117.096	24/05/2005	liver	MT413592	MT440595	MT440938
Planigale	sp. 1	WAM M57955	WA	Karratha	-20.768	116.842	25/05/2005	liver	MT413624	MT440566	MT440916
Planigale	sp. 1	WAM M57956	WA	Mount Gregory	-20.8526	117.096	25/05/2005	liver	MT413700	MT440596	MT440804
Planigale	sp. 1	WAM M60003	WA	Coongan River	-20.9336	119.904	16/05/2006	liver	MT413723	MT440702	MT440860
Planigale	sp. 1	WAM M60024	WA	Yarrie	-20.7483	120.258	21/05/2006	liver	MT413569	MT440612	MT440849
Planigale	sp. 1	WAM M60052	WA	Goldsworthy	-20.3358	119.138	26/05/2006	liver	MT413684	MT440634	MT440850
Planigale	sp. 1	WAM M60500	WA	Mount Bruce	-22.5706	118.307	21/09/2005	liver	MT413732	MT440655	MT440805
Planigale	sp. 1	WAM M60510	WA	Mount Bruce	-22.6108	118.022	24/09/2005	liver	MT413768	MT440694	MT440929
Planigale	sp. 1	WAM M60517	WA	Tom Price	-22.68	117.848	25/09/2005	liver	MT413614	MT440574	MT440917
Planigale	sp. 1	WAM M60534	WA	Wheelarra Hill	-23.3586	120.459	30/09/2005	liver	MT413772	MT440678	MT440918			MT366245
Planigale	sp. 1	WAM M60561	WA	Dresser	-21.2794	119.412	06/05/2006	liver	MT413648	MT440626	MT440835
Planigale	sp. 1	WAM M60563	WA	Dresser	-21.2181	119.402	06/05/2006	liver	MT413726	MT440613	MT440861
Planigale	sp. 1	WAM M60564	WA	Spear Hill	-21.5058	119.419	07/05/2006	liver	MT413766	MT440644
Planigale	sp. 1	WAM M60607	WA	Mount Elvire	-21.6728	116.725	21/05/2006	liver	MT413777	MT440699	MT440836
Planigale	sp. 1	WAM M60618	WA	Pannawonica	-21.6272	116.4458	24/05/2006	liver	MT454727	MT440540	MT440919
Planigale	sp. 1	WAM M60624	WA	Warrawagine Homestead	-20.7481	120.931	05/10/2006	liver	MT413685	MT440614
Planigale	sp. 1	WAM M60708	WA	Chichestern Range	-22.1786	118.988	30/04/2008	liver	MT413763	MT440615	MT440920			MT366246
Planigale	sp. 1	WAM M60758	WA	Hamersley	-22.1333	117.817	01/03/2008	liver	MT413704	MT440537	MT440921
Planigale	sp. 1	WAM M60759	WA	Hamersley	-22.1333	117.817	01/03/2008	liver	MT413674	MT440658	MT440806
Planigale	sp. 1	WAM M60760	WA	Hamersley	-22.1333	117.817	01/03/2008	liver	MT413780	MT440713	MT440826
Planigale	sp. 1	WAM M60846	WA	Robinson Range	-25.6611	118.356	19/04/2009	muscle	MT413649	MT440620	MT440853
Planigale	sp. 1	WAM M60997	WA	Lake Poongkaliyarra	-21.0364	117.106	28/05/2005	liver	MT413618	MT440571
Planigale	sp. 1	WAM M60998	WA	Lake Poongkaliyarra	-20.9346	117.115	2005-05-27	liver	MT413611	MT440513	MT440939
Planigale	sp. 1	WAM M61016	WA	Meentheena outcamp	-21.2462	120.539	07/05/2005	liver	MT413637	MT440667
Planigale	sp. 1	WAM M61017	WA	Meentheena outcamp	-21.2462	120.539	08/05/2005	liver	MT413736	MT440627	MT440837
Planigale	sp. 1	WAM M61019	WA	Meentheena outcamp	-21.3337	120.752	08/05/2005	liver	MT413738	MT440616	MT440989
Planigale	sp. 1	WAM M61020	WA	Meentheena outcamp	-21.2884	121.237	08/05/2005	liver	MT413737	MT440628	MT440838
Planigale	sp. 1	WAM M61027	WA	Nullagine	-21.4799	120.091	16/05/2005	liver	MT413739	MT440703
Planigale	sp. 1	WAM M61029	WA	Nullagine	-21.4077	120.071	17/05/2005	liver	MT413644	MT440648	MT440866
Planigale	sp. 1	WAM M61030	WA	Nullagine	-21.3923	120.071	17/05/2005	liver	MT413724	MT440646	MT440839		MT454792
Planigale	sp. 1	WAM M61033	WA	Nullagine	-21.3923	120.071	20/05/2005	liver	MT413657	MT440622	MT440807
Planigale	sp. 1	WAM M61060	WA	Coongan River	-20.8522	119.5925	30/09/2005	liver	MT413647	MT440649	MT440840
Planigale	sp. 1	WAM M61061	WA	Goldsworthy	-20.4281	119.9694	01/10/2005	toe	MT413655	MT440636	MT440871
Planigale	sp. 1	WAM M61087	WA	Yarrie	-20.7483	120.258	06/10/2005	liver	MT413656	MT440623
Planigale	sp. 1	WAM M61088	WA	Warrawagine	-20.8178	120.5369	06/10/2005	liver	MT413574	MT440673	MT440862
Planigale	sp. 1	WAM M61089	WA	Warrawagine	-20.8178	120.537	06/10/2005	liver	MT413658	MT440624	MT440841
Planigale	sp. 1	WAM M61092	WA	Warrawagine	-20.7392	120.894	06/10/2005	liver	MT413659	MT440625	MT440851
Planigale	sp. 1	WAM M61116	WA	Goldsworthy	-20.3358	119.1375	14/10/2005	liver	MT413570	MT440635	MT440808
Planigale	sp. 1	WAM M61405	WA	Lake Disappointment	-23.2767	122.82	05/05/2013	liver	MT413668	MT440629	MT440885
Planigale	sp. 1	WAM M61406	WA	Lake Disappointment	-23.2767	122.82	09/05/2013	liver	MT413669	MT440630	MT440886
Planigale	sp. 1	WAM M61658	WA	Mount Bruce	-22.6108	118.022	30/05/2006	liver	MT413733	MT440656	MT440944
Planigale	sp. 1	WAM M61663	WA	Mount Bruce	-22.6108	118.022	29/05/2006	liver	MT413786	MT440707	MT440954
Planigale	sp. 1	WAM M61664	WA	Mount Bruce	-22.6108	118.022	29/05/2006	liver	MT413752	MT440700
Planigale	sp. 1	WAM M61671	WA	Tom Price	-22.68	117.848	28/05/2006	liver	MT413675	MT440657	MT440957
Planigale	sp. 1	WAM M61673	WA	Mount Bruce	-22.6108	118.022	28/05/2006	liver	MT413742
Planigale	sp. 1	WAM M61683	WA	Mount Bruce	-22.7225	118.268	27/05/2006	liver	MT413672	MT440690	MT440934
Planigale	sp. 1	WAM M61708	WA	Tom Price	-22.68	117.848	27/05/2006	liver	MT413753	MT440581	MT440974
Planigale	sp. 1	WAM M61730	WA	Wheelarra Hill	-23.28	120.176	21/05/2006	liver	MT413666	MT440679	MT440819
Planigale	sp. 1	WAM M61737	WA	Wheelarra Hill	-23.4583	120.156	20/05/2006	liver	MT413664	MT440688	MT440982
Planigale	sp. 1	WAM M61757	WA	Balfour Downs	-22.6111	120.729	17/05/2006	liver	MT413578	MT440617	MT440873
Planigale	sp. 1	WAM M61763	WA	Balfour Downs	-22.518	120.678	16/05/2006	liver	MT413638	MT440631	MT440867
Planigale	sp. 1	WAM M61764	WA	Balfour Downs	-22.518	120.678	15/05/2006	liver	MT413639	MT440632	MT440842
Planigale	sp. 1	WAM M61778	WA	Balfour Downs	-22.6111	120.729	13/05/2006	liver	MT413640	MT440633	MT440933		MT454794
Planigale	sp. 1	WAM M61789	WA	Paraburdoo	-23.4189	117.842	09/10/2005	liver	MT413706	MT440541	MT440887
Planigale	sp. 1	WAM M61790	WA	Paraburdoo	-23.2839	118.102	09/10/2005	liver	MT413787	MT440708	MT440975
Planigale	sp. 1	WAM M61797	WA	Tom Price	-22.6658	117.613	03/10/2005	liver	MT413754	MT440582	MT440922
Planigale	sp. 1	WAM M61810	WA	Tom Price	-22.7975	117.494	30/09/2005	liver	MT413748	MT440589	MT440888
Planigale	sp. 1	WAM M61811	WA	Tom Price	-22.7975	117.494	30/09/2005	liver	MT413612	MT440542	MT440889
Planigale	sp. 1	WAM M61825	WA	Wodgina	-21.3644	118.701	25/09/2005	liver	MT413677	MT440618	MT440828
Planigale	sp. 1	WAM M61830	WA	Wodgina	-21.2797	118.699	23/09/2005	liver	MT413725	MT440640	MT440809
Planigale	sp. 1	WAM M61838	WA	Wodgina	-21.3644	118.701	22/09/2005	liver	MT413773	MT440641	MT440868
Planigale	sp. 1	WAM M62124	WA	Newman	-22.7111	119.308	10/10/2005	liver	MT413572	MT440689	MT440854
Planigale	sp. 1	WAM M64654	WA	Wodgina	-21.0283	118.917	12/05/2006	liver	MT413679	MT440645	MT440852
Planigale	sp. 1	WAM M64659	WA	Wodgina	-21.4008	118.709	13/05/2006	liver	MT413774	MT440642	MT440923
Planigale	sp. 1	WAM M64668	WA	Wodgina	-21.0664	118.899	13/05/2006	liver	MT413764	MT440664	MT440924
Planigale	sp. 1	WAM M64670	WA	Wodgina	-21.0283	118.9167	14/05/2006	liver	MT413789		MT440843
Planigale	sp. 1	WAM M64683	WA	Wodgina	-21.0283	118.917	17/05/2006	liver	MT413678		MT440844
Planigale	sp. 1	WAM M64695	WA	Tom Price	-22.3214	117.479	20/05/2006	liver	MT413784		MT440810
Planigale	sp. 1	WAM M64705	WA	Tom Price	-22.7975	117.494	21/05/2006	liver	MT413755		MT440940
Planigale	sp. 1	WAM M64724	WA	Tom Price	-22.6658	117.613	22/05/2006	liver	MT413756		MT440890
Planigale	sp. 1	WAM M64728	WA	Tom Price	-22.3214	117.479	22/05/2006	liver	MT413758		MT440963
Planigale	sp. 1	WAM M64735	WA	Tom Price	-22.3214	117.479	24/05/2006	liver	MT413676		MT440891
Planigale	sp. 1	WAM M64739	WA	Tom Price	-22.3214	117.479	24/05/2006	liver	MT413759		MT440925
Planigale	sp. 1	WAM M64740	WA	Tom Price	-22.6658	117.6128	25/05/2006	liver	MT413749	MT440590	MT440941
Planigale	sp. 1	WAM M64743	WA	Tom Price	-22.7200	117.5106	25/05/2006	liver	MT413634	MT440584	MT440892
Planigale	sp. 1	WAM M64747	WA	Tom Price	-22.3214	117.4794	25/05/2006	liver	MT413760	MT440695	MT440946
Planigale	sp. 1	WAM M64754	WA	Tom Price	-22.3214	117.4794	25/05/2006	liver	MT413707	MT440514	MT440893
Planigale	sp. 1	WAM M64762	WA	Paraburdoo	-23.3353	118.0361	28/05/2006	liver	MT413743	MT440578	MT440894
Planigale	sp. 1	WAM M64770	WA	Paraburdoo	-23.3353	118.0361	29/05/2006	liver	MT413651	MT440665	MT440855
Planigale	sp. 1	WAM M64796	WA	Paraburdoo	-23.3353	118.0361	02/06/2006	liver	MT413778	MT440669	MT440950
Planigale	sp. 1	WAM TM1030	WA	Pannawonica	-21.9327	116.456	27/05/2015	ear	MT413620	MT440555	MT440990
Planigale	sp. 1	WAM TM1036	WA	Pannawonica	-21.688	116.502	19/06/2015	ear	MT413783	MT440712	MT440952
Planigale	sp. 1	WAM TM156	WA	Pannawonica	-21.9444	115.801	01/11/2008	tail	MT413596	MT440522	MT440811
Planigale	sp. 1	WAM TM354	WA	Red Hill Station	-21.9183	116.134	11/11/2008	tail		MT440696	MT440942
Planigale	sp. 1	WAM TM581	WA	Wheatstone	-21.7819	115.0394	00/05/2012	tail	MT413691	MT440523	MT440976
Planigale	sp. 1	WAM TM582	WA	Wheatstone	-21.7866	115.0308	00/05/2012	tail	MT413692	MT440524	MT440988
Planigale	sp. 1	WAM TM583	WA	Wheatstone	-21.7827	115.0394	00/05/2012	tail	MT413693	MT440525	MT440895
Planigale	sp. 1	WAM TM584	WA	Wheatstone	-21.7822	115.0394	00/05/2012	tail	MT413694	MT440526	MT440896
Planigale	sp. 1	WAM TM586	WA	Wheatstone	-21.7866	115.031	00/05/2012	tail	MT413582	MT440527	MT440964
Planigale	sp. 1	WAM TM587	WA	Wheatstone	-21.7866	115.031	00/05/2012	tail	MT413583	MT440528	MT440926
Planigale	sp. 2	WAM M48969	WA	Redmont Camp	-22.089925	118.992466	01/05/2003	liver	MT413791	MT440454	MT440730
Planigale	sp. 2	WAM M51820	WA	Munni Munni	-21.1633	116.838	20/10/2001	muscle		MT440472	MT440731
Planigale	sp. 2	WAM M52357	WA	Cape Preston	-21.0152	116.192	18/04/2000	muscle	MT413799	MT440497
Planigale	sp. 2	WAM M55113	WA	Roy Hill	-22.4697	119.868	04/07/2004	liver	MT413816	MT440455	MT440732
Planigale	sp. 2	WAM M55117	WA	Roy Hill	-22.42	119.759	04/07/2004	liver	MT413823	MT440456	MT440733
Planigale	sp. 2	WAM M55118	WA	Roy Hill	-22.42	119.759	04/07/2004	liver	MT413792	MT440489	MT440734		MT454783
Planigale	sp. 2	WAM M55123	WA	Roy Hill	-22.4200	119.7594	05/07/2004	liver	MT413801	MT440457	MT440735
Planigale	sp. 2	WAM M55126	WA	Roy Hill	-22.6544	120.172	06/07/2004	liver	MT413793	MT440458	MT440736
Planigale	sp. 2	WAM M55127	WA	Roy Hill	-22.6544	120.172	06/07/2004	liver	MT413794	MT440483	MT440737
Planigale	sp. 2	WAM M55133	WA	Roy Hill	-22.4697	119.868	06/07/2004	liver	MT413803	MT440486	MT440738
Planigale	sp. 2	WAM M55135	WA	Roy Hill	-22.6494	120.159	06/07/2004	muscle			MT440739
Planigale	sp. 2	WAM M55136	WA	Roy Hill	-22.4388	119.8	07/07/2004	liver	MT413805	MT440485	MT440740
Planigale	sp. 2	WAM M56182	WA	Pannawonica	-21.668	115.911	10/08/2005	liver	MT413806	MT440496	MT440741		MT454784
Planigale	sp. 2	WAM M56505	WA	Roy Hill	-22.4697	119.868	08/07/2004	liver	MT413804	MT440487	MT440742
Planigale	sp. 2	WAM M56508	WA	Roy Hill	-22.6544	120.172	08/07/2004	liver	MT413824	MT440490	MT440743
Planigale	sp. 2	WAM M56513	WA	Roy Hill	-22.42	119.759	08/07/2004	liver	MT413802	MT440459	MT440744
Planigale	sp. 2	WAM M56516	WA	Roy Hill	-22.4388	119.8	09/07/2004	liver	MT413795	MT440484	MT440745
Planigale	sp. 2	WAM M56664	WA	Pannawonica	-21.6219	116.39	07/10/2005	liver	MT413796		MT440746
Planigale	sp. 2	WAM M56677	WA	The Island Hill	-21.3403	119.366	12/10/2005	liver	MT413817	MT440460	MT440747
Planigale	sp. 2	WAM M56679	WA	The Island Hill	-21.3403	119.366	13/10/2005	liver	MT413818	MT440474	MT440748
Planigale	sp. 2	WAM M56685	WA	The Island Hill	-21.3403	119.366	14/10/2005	liver	MT413819	MT440461	MT440749		MT454785
Planigale	sp. 2	WAM M56691	WA	The Island Hill	-21.3403	119.366	16/10/2005	liver	MT413820	MT440462	MT440750
Planigale	sp. 2	WAM M56865	WA	Mount De Courcey	-22.7112	116.4	07/10/2004	muscle	MT413825	MT440495	MT440751
Planigale	sp. 2	WAM M56870	WA	Mount De Courcey	-22.7112	116.4	08/10/2004	liver	MT454728	MT440479	MT440752
Planigale	sp. 2	WAM M57241	WA	Marda Pool	-21.0539	116.134	30/09/2004	liver	MT413809	MT440477	MT440774		MT454786
Planigale	sp. 2	WAM M57261	WA	Karratha	-20.7945	116.857	06/10/2004	liver	MT413827	MT440480	MT440772
Planigale	sp. 2	WAM M57278	WA	Coolawanyah	-21.8764	117.741	11/10/2004	liver	MT413811	MT440463	MT440753
Planigale	sp. 2	WAM M57279	WA	Coolawanyah	-21.8764	117.741	11/10/2004	liver	MT413832	MT440464	MT440754
Planigale	sp. 2	WAM M57685	WA	Cowra Line	-22.3469	119.01	20/10/2004	liver	MT413812	MT440491	MT440755
Planigale	sp. 2	WAM M57884	WA	Python Pool	-21.3104	117.276	15/05/2005	liver	MT413829	MT440476	MT440756
Planigale	sp. 2	WAM M57912	WA	Barowanna Hill	-21.3949	117.171	09/05/2005	liver	MT413800	MT440465	MT440773		MT454787
Planigale	sp. 2	WAM M57914	WA	Cowra Line	-22.1068	119.001	05/05/2005	liver	MT413833	MT440466	MT440757
Planigale	sp. 2	WAM M57939	WA	Mount Florance	-21.8915	118	19/05/2005	liver	MT413808	MT440467	MT440758
Planigale	sp. 2	WAM M57947	WA	Karratha	-20.7716	116.85	24/05/2005	liver	MT413828	MT440481	MT440759		MT454789
Planigale	sp. 2	WAM M60028	WA	Warrawagine	-20.8542	120.853	21/05/2006	liver	MT413797	MT440468	MT440760
Planigale	sp. 2	WAM M60042	WA	Goldsworthy	-20.0339	119.334	26/05/2006	liver	MT413821	MT440475	MT440761
Planigale	sp. 2	WAM M60558	WA	Balfour Downs	-22.6033	120.783	13/10/2005	liver	MT413815	MT440488	MT440762
Planigale	sp. 2	WAM M61037	WA	Coongan River	-20.825	119.536	25/09/2005	liver	MT413813	MT440469	MT440763
Planigale	sp. 2	WAM M61040	WA	Coongan River	-20.825	119.536	25/09/2005	liver	MT413814	MT440470	MT440764
Planigale	sp. 2	WAM M61659	WA	Tom Price	-22.6072	117.936	30/05/2006	liver	MT413822	MT440492	MT440765
Planigale	sp. 2	WAM M61675	WA	Tom Price	-22.6072	117.936	28/05/2006	liver	MT413807	MT440482	MT440766
Planigale	sp. 2	WAM M61774	WA	Balfour Downs	-22.5442	120.799	13/05/2006	liver	MT413810	MT440471	MT440767
Planigale	sp. 2	WAM M62896	WA	Millstream-Chichester NP	-21.4767	117.149	2015-03-22	liver	MT413831	MT440478	MT440768
Planigale	sp. 2	WAM M62897	WA	Millstream-Chichester NP	-21.4365	117.158	2015-03-24	liver	MT413798	MT440473	MT440769
Planigale	sp. 2	WAM M64697	WA	Tom Price	-22.5047	117.704	21/05/2006	liver	MT413830	MT440493	MT440770		MT454788
Planigale	sp. 2	WAM M64700	WA	Tom Price	-22.3058	117.48	21/05/2006	liver	MT413826	MT440494	MT440771
Sminthopsis	froggatti	ABTC18276	WA	Drysdale River Station	-15.3833	126.783	00/02/1994	liver		MT440718	MT441489
Sminthopsis	froggatti	ABTC18277	WA	Drysdale River Station	-15.3833	126.783	00/02/1994	liver	MT366514	MT440720	MT441490
Sminthopsis	froggatti	ABTC18278	WA	Drysdale River Station	-15.3833	126.783	00/02/1994	liver	MT366519	MT440719	MT441498
Sminthopsis	froggatti	MAGNT U688 [ABTC28496]	NT	Wave Hill Station	-17.387	131.116		liver	MT413834	MT440724	MT441491
Sminthopsis	froggatti	WAM M51935	WA	Brophy Spring	-19.1094	128.821	11/05/1998	muscle	MT366517	MT440721
Sminthopsis	froggatti	WAM M56144	WA	Tanami Desert	-19.6319	128.8750	05/10/2004	liver	MT366518	MT440722	MT441492
Sminthopsis	froggatti	WAM M60645	WA	Lake MacKay	-22.4516	128.2980	09/09/2007	liver	MT366515	MT440723	MT441496
Sminthopsis	froggatti	WAM M61258	WA	Windjana Gorge NP	-17.4350	125.0114	03/05/2012	liver	MT366516		MT441493
Sminthopsis	longicaudata	ABTC7644	WA	Young Range	-25.0416	124.992	1981-06-28	liver	MT366523	MT413890	MT440991
Sminthopsis	longicaudata	MAC003	WA	Lorna Glen Station/Matuwa	-26.0015	121.563	06/04/2005	toe	MT366543	MT413905	MT441005
Sminthopsis	longicaudata	MAC004b	WA	Lorna Glen Station/Matuwa	-26.0322	121.56	2005-04-06	toe	MT366544	MT413906	MT441033
Sminthopsis	longicaudata	MAC005	WA	Lorna Glen Station/Matuwa	-26.0322	121.56	2005-07-20	ear		MT413935
Sminthopsis	longicaudata	MAC010	WA	Lake Mason Station	-27.6736	119.409	19/09/2005	ear	MT366530	MT413916	MT440992
Sminthopsis	longicaudata	MAC011	WA	Lorna Glen Station/Matuwa	-26.0322	121.56	2005-10-13	ear		MT413925	MT441022
Sminthopsis	longicaudata	MAC012	WA	Lorna Glen Station/Matuwa	-26.1997	121.266	2005-10-13	ear			MT440993
Sminthopsis	longicaudata	MAC014	WA	Lake Mason Station	-27.6736	119.409	2005-11-16	ear		MT413917
Sminthopsis	longicaudata	MAC015	WA	Lake Mason Station	-27.6736	119.409	2005-11-19	ear			MT440994
Sminthopsis	longicaudata	MAC016	WA	Lake Mason Station	-27.7659	119.22	2005-11-19	ear		MT413919	MT441034
Sminthopsis	longicaudata	MAC021	WA	Lorna Glen Station/Matuwa	-26.0322	121.56	2006-03-24	ear		MT413921	MT441035
Sminthopsis	longicaudata	MAC022	WA	Lorna Glen Station/Matuwa	-26.0322	121.56	2006-03-24	ear		MT413913	MT441007
Sminthopsis	longicaudata	MAC023	WA	Lorna Glen Station/Matuwa	-26.0015	121.563	2006-03-25	ear		MT413911	MT441006
Sminthopsis	longicaudata	MAC0233	WA	Carnarvon Range South	-25.2639	120.553	2013-05-16	ear	MT366551	MT413943	MT441009
Sminthopsis	longicaudata	MAC024	WA	Lorna Glen Station/Matuwa	-26.2263	121.519	2006-03-26	ear		MT413915	MT441031
Sminthopsis	longicaudata	MAC025	WA	Lorna Glen Station/Matuwa	-26.1997	121.266	2006-03-27	ear		MT413937	MT441015
Sminthopsis	longicaudata	MAC026	WA	Lorna Glen Station/Matuwa	-26.0322	121.56	2006-03-27	ear		MT413907	MT440995
Sminthopsis	longicaudata	MAC028	WA	Lorna Glen Station/Matuwa	-26.1997	121.266	2006-07-25	ear		MT413938	MT441023
Sminthopsis	longicaudata	MAC029	WA	Lorna Glen Station/Matuwa	-26.0015	121.563	2006-07-26	ear		MT413922	MT441041
Sminthopsis	longicaudata	MAC030	WA	Lorna Glen Station/Matuwa	-26.0015	121.563	2006-07-26	ear		MT413927	MT441016
Sminthopsis	longicaudata	MAC031	WA	Lorna Glen Station/Matuwa	-26.1997	121.266	2006-07-27	ear		MT413920	MT441027
Sminthopsis	longicaudata	MAC032	WA	Lorna Glen Station/Matuwa	-26.0322	121.56	2006-07-27	ear		MT413892	MT440996
Sminthopsis	longicaudata	MAC033	WA	Lorna Glen Station/Matuwa	-26.1997	121.266	2006-07-28	ear		MT413908	MT440997
Sminthopsis	longicaudata	MAC034	WA	Lorna Glen Station/Matuwa	-26.0322	121.56	2006-07-28	ear			MT441008
Sminthopsis	longicaudata	MAC036	WA	Lorna Glen Station/Matuwa	-26.0015	121.563	2006-11-09	ear		MT413909	MT441042
Sminthopsis	longicaudata	MAC037	WA	Lorna Glen Station/Matuwa	-26.0015	121.563	2006-11-08	ear		MT413899	MT441043
Sminthopsis	longicaudata	MAC052	WA	Lorna Glen Station/Matuwa	-26.1997	121.266	2007-03-25	ear		MT413946	MT441000
Sminthopsis	longicaudata	MAC053	WA	Lorna Glen Station/Matuwa	-26.1997	121.266	2007-03-28	ear		MT413939	MT441024
Sminthopsis	longicaudata	MAC061	WA	Lorna Glen Station/Matuwa	-26.0015	121.563	2007-06-17	ear	MT366524	MT413900	MT441025
Sminthopsis	longicaudata	MAC062	WA	Lorna Glen Station/Matuwa	-26.0322	121.56	2007-06-18	ear	MT366545	MT413910	MT441036
Sminthopsis	longicaudata	MAC063	WA	Lorna Glen Station/Matuwa	-26.0322	121.56	2007-06-19	ear		MT413893	MT441017
Sminthopsis	longicaudata	MAC064	WA	Lorna Glen Station/Matuwa	-26.0015	121.563	2007-06-20	ear		MT413936	MT441020
Sminthopsis	longicaudata	MAC065	WA	Lorna Glen Station/Matuwa	-26.1997	121.266	2008-03-12	ear		MT413940	MT440998
Sminthopsis	longicaudata	MAC066	WA	Lorna Glen Station/Matuwa	-26.0322	121.56	2008-03-14	ear		MT413894	MT441044
Sminthopsis	longicaudata	MAC068	WA	Lorna Glen Station/Matuwa	-26.0322	121.56	2008-03-15	ear		MT413942	MT441018
Sminthopsis	longicaudata	MAC069	WA	Lorna Glen Station/Matuwa	-26.0322	121.56	2008-03-16	ear		MT413896	MT441046
Sminthopsis	longicaudata	MAC0699	WA	Earaheedy	-25.5393	121.587	2016-09-20	ear	MT366541
Sminthopsis	longicaudata	WAM M24530 [ABTC7812]	WA	Young Range	-25.0416	124.992	1981-06-28	liver	MT413874	MT413897	MT441030
Sminthopsis	longicaudata	WAM M24531 [ABTC7758]	WA	Young Range	-25.0416	124.992	1981-07-02	liver	MT413875	MT413891	MT441010
Sminthopsis	longicaudata	WAM M41228	WA	Lake Mason Station	-27.7296	119.487	14/09/2004	liver	MT366538	MT413901	MT441001
Sminthopsis	longicaudata	WAM M41336	WA	Lake Mason Station	-27.6736	119.409	20/09/2005	liver	MT366550	MT413945	MT441003
Sminthopsis	longicaudata	WAM M44983	WA	Little Sandy Desert	-23.8794	120.503	16/10/1996	liver	MT366546	MT413923	MT441028		MT454766
Sminthopsis	longicaudata	WAM M47900	WA	Mount Whaleback	-23.3513	119.651	07/08/1997	muscle	MT366532	MT413924
Sminthopsis	longicaudata	WAM M48261	WA	Kennedy Range	-24.523	114.966	28/05/1995	liver	MT366548	MT413930	MT441002	MT454738	MT454774
Sminthopsis	longicaudata	WAM M49393	WA	Lorna Glen Station/Matuwa	-26.1997	121.266	09/04/2002	liver	MT366534	MT413928	MT441004		MT454768
Sminthopsis	longicaudata	WAM M49438	WA	Lorna Glen Station/Matuwa	-26.0319	121.56	14/03/2003	liver	MT366525	MT413902	MT441037		MT454775
Sminthopsis	longicaudata	WAM M52415	WA	Brockman Mine	-22.2894	117.267	18/11/1998	liver	MT366539	MT413931	MT441026		MT454769
Sminthopsis	longicaudata	WAM M52458	WA	Brockman Mine	-22.2919	117.283	23/11/1998	liver	MT366535	MT413933	MT441019
Sminthopsis	longicaudata	WAM M56333	WA	Fortescue	-21.7586	116.151	15/08/2006	liver	MT366540	MT413934	MT441039		MT454767
Sminthopsis	longicaudata	WAM M56543	WA	Roy Hill	-22.8322	120.483	15/07/2004	liver	MT366547	MT413932	MT441011		MT454772
Sminthopsis	longicaudata	WAM M57925	WA	Bonney Downs	-22.0947	119.754	05/05/2005	liver	MT366527	MT413941	MT441012		MT454773
Sminthopsis	longicaudata	WAM M60617	WA	Mount Elvire	-21.6828	116.752	23/05/2006	liver	MT366542	MT413912	MT441021
Sminthopsis	longicaudata	WAM M61176	WA	Gutha	-28.811	116.378	12/04/2011	liver	MT366526	MT413929	MT441045		MT454776
Sminthopsis	longicaudata	WAM M61285	WA	Lorna Glen Station/Matuwa	-26.2258	121.557	22/04/2009	muscle	MT366549	MT413926	MT440999		MT454771
Sminthopsis	longicaudata	WAM M61401	WA	Pannawonica	-22.0058	116.485	22/04/2013	muscle	MT366528	MT413895
Sminthopsis	longicaudata	WAM M61669	WA	Tom Price	-22.6989	117.817	28/05/2006	liver	MT366533	MT413914	MT441013
Sminthopsis	longicaudata	WAM M62371	WA	Waldburg	-24.7258	117.42	24/10/2006	liver	MT366536	MT413903	MT441014		MT454770
Sminthopsis	longicaudata	WAM RAHLM04	WA	Lake Mason Station	-27.7659	119.22	15/09/2005	ear	MT366531	MT413918	MT441038
Sminthopsis	longicaudata	WAM RAHLM05	WA	Lake Mason Station	-27.6736	119.409	15/09/2005	ear	MT366537	MT413898	MT441029
Sminthopsis	longicaudata	WAM RAHLM06	WA	Lake Mason Station	-27.7296	119.487	16/09/2005	ear	MT366552	MT413944	MT441032
Sminthopsis	longicaudata	WAM TM0951	WA	Pannawonica	-22.0059	116.485	25/04/2013	ear	MT366529	MT413904	MT441040
Sminthopsis	macroura	ABTC112621	SA	Arkaroola Village	-30.2956	139.405	2009-09-23	liver	MT366251	MT440069	MT441479
Sminthopsis	macroura	ABTC113795	Qld	Noonbah Homestead	-24.1014	143.252	2010-01-05	liver	MT366247	MT440063	MT441474
Sminthopsis	macroura	ABTC113872	Qld	Plevna Downs Homestead	-26.6739	142.574	2010-06-05	liver	MT366250	MT440067	MT441477
Sminthopsis	macroura	ABTC24012	NT	MacDonnell Ranges	-23.77	133.338		liver	MT366248	MT440059	MT441270
Sminthopsis	macroura	ABTC24030	NT	MacDonnell Ranges	-23.77	133.338		liver	MT366249	MT440060	MT441473
Sminthopsis	macroura	ABTC97113	SA	Cockburn Trig	-31.7386	140.659	2007-04-18	liver		MT440062	MT441478
Sminthopsis	macroura	MAC0103	WA	Carnarvon Range North	-25.0435	120.742	2012-09-17	liver	MT366252	MT440079	MT441272
Sminthopsis	macroura	MAC0242	WA	Carnarvon Range South	-25.2639	120.553	2013-05-18	ear	MT366254		MT441273
Sminthopsis	macroura	MAC0307	WA	Lake Wells	-26.7471	123.697	2014-08-27	liver	MT366255	MT440081	MT441274
Sminthopsis	macroura	MAC0395	WA	Lake Wells	-26.8594	123.822	2014-09-01	ear			MT441405
Sminthopsis	macroura	MAGNT U1931 [ABTC21626]	NT	Connell's Lagoon	-18.877	136.498		liver	MT413837	MT440061	MT441488
Sminthopsis	macroura	SAMA M17990 [ABTC27293]	SA	Stuart Creek Opal Diggings	-30.12	137.258	1995-02-19	liver	MT413840	MT440068	MT441480
Sminthopsis	macroura	SAMA M18176 [ABTC35298]	SA	Dickinna Hill	-26.7839	140.02	1995-05-02	liver	MT413841	MT440065	MT441472
Sminthopsis	macroura	SAMA M18195 [ABTC35212]	SA	Damperanie Dam	-27.0078	139.298	1995-05-03	liver	MT413838	MT440064	MT441271
Sminthopsis	macroura	SAMA M18511 [ABTC36030]	SA	Ucatunna Hill	-27.4006	135.88	1995-11-14	liver	MT413842	MT440076	MT441482
Sminthopsis	macroura	SAMA M18520 [ABTC36088]	SA	Alinga Bore	-26.2383	135.689	1995-11-21	liver		MT440077
Sminthopsis	macroura	SAMA M18547 [ABTC35906]	SA	Unducarra Hill	-26.4756	134.331	1995-11-15	liver	MT413844	MT440070	MT441481
Sminthopsis	macroura	SAMA M18682 [ABTC36301]	SA	Skylark Dam	-28.7928	136.768	1996-03-04	liver	MT413845	MT440071	MT441483
Sminthopsis	macroura	SAMA M18711 [ABTC36399]	SA	Coppertop Hill	-28.1436	136.01	1996-03-05	liver	MT413847	MT440075
Sminthopsis	macroura	SAMA M19930 [ABTC42298]	SA	Granite Downs homestead	-26.9553	133.666	1998-08-20	liver		MT440078	MT441484
Sminthopsis	macroura	SAMA M21324 [ABTC79146]	SA	Dulkaninna homestead	-29.0386	138.547	2000-10-13	liver	MT413839	MT440066
Sminthopsis	macroura	SAMA M22152 [ABTC96232]	SA	Ely Hill	-28.4781	134.334	2003-10-06	liver	MT413846	MT440073	MT441485
Sminthopsis	macroura	SAMA M24486 [ABTC97247]	SA	Ashton Hill	-31.0172	136.539	2007-04-25	liver	MT413843	MT440074	MT441486
Sminthopsis	macroura	SAMA M24997 [ABTC99574]	SA	Whyalla	-32.7733	137.588	2007-09-13	liver		MT440072	MT441487
Sminthopsis	macroura	WAM M28638	WA	Woodstock Station	-21.6097	118.9878	28/09/1988	liver		MT440190	MT441275
Sminthopsis	macroura	WAM M36744	WA	Mount Windell	-22.6022	118.5119	24/07/1991	liver	MT366308	MT440279	MT441475
Sminthopsis	macroura	WAM M36745	WA	Mount Windell	-22.6022	118.5208	29/07/1991	liver	MT366280	MT440157	MT441406	MT454730	MT454753	MT366215
Sminthopsis	macroura	WAM M41229	WA	Lake Mason Station	-27.6916	119.6061	14/09/2004	liver	MT366256	MT440097	MT441276
Sminthopsis	macroura	WAM M41235	WA	Lake Mason Station	-27.6977	119.6297	15/09/2004	liver	MT366257	MT440082	MT441446
Sminthopsis	macroura	WAM M41248	WA	Lake Mason Station	-27.6733	119.4086	17/09/2004	liver	MT366340	MT440203	MT441277
Sminthopsis	macroura	WAM M41253	WA	Lake Mason Station	-27.6977	119.6297	18/09/2004	liver	MT366258	MT440281	MT441278
Sminthopsis	macroura	WAM M41258	WA	Lake Mason Station	-27.4852	119.5925	19/09/2004	blood	MT366259		MT441279
Sminthopsis	macroura	WAM M41825	WA	Barlee Range NR	-23.0797	115.7903	14/06/1994	liver	MT366341	MT440206	MT441280	MT454731	MT454758	MT366216
Sminthopsis	macroura	WAM M44120	WA	Yamarna Station	-28.1666	123.6667	00/10/1998	liver	MT366260	MT440150	MT441281
Sminthopsis	macroura	WAM M44996	WA	Little Sandy Desert	-24.5925	120.2631	24/10/1996	liver	MT366261	MT440083	MT441282	MT454732	MT454757	MT366217
Sminthopsis	macroura	WAM M45043	WA	Cape Range	-22.1966	114.0361	08/10/1997	liver		MT440223	MT441283
Sminthopsis	macroura	WAM M45067	WA	Cape Range	-22.0975	114.0111	1998	liver	MT366355	MT440225	MT441284			MT366218
Sminthopsis	macroura	WAM M46294	WA	Yandicoogina	-21.1500	120.0333	1995	liver	MT366363	MT440158	MT441412
Sminthopsis	macroura	WAM M46720	WA	Meekatharra-Randall Well	-25.8000	118.8667	31/08/1995	heart	MT366262	MT440103	MT441407
Sminthopsis	macroura	WAM M47331	WA	Tom Price	-22.7500	117.7667	04/11/1996	liver	MT366281	MT440104	MT441285
Sminthopsis	macroura	WAM M47491	WA	Newman	-22.9000	119.0000	17/04/1997	liver		MT440084	MT441286
Sminthopsis	macroura	WAM M47638	WA	West Angeles	-23.1858	118.7467	11/06/1997	liver	MT366263	MT440282	MT441287
Sminthopsis	macroura	WAM M47639	WA	West Angeles	-23.1858	118.7467	11/06/1997	liver	MT366264	MT440285
Sminthopsis	macroura	WAM M47668	WA	Newman	-23.3066	119.8497	21/06/1997	liver	MT366411	MT440160	MT441288
Sminthopsis	macroura	WAM M47713	WA	Millstream	-21.4136	117.1619	02/07/1997	liver	MT366380	MT440191	MT441447
Sminthopsis	macroura	WAM M47830	WA	Tom Price	-22.8077	117.7778	10/11/1997	liver	MT366265	MT440085	MT441413
Sminthopsis	macroura	WAM M47833	WA	Tom Price	-22.8072	117.7500	10/11/1997	liver	MT366282	MT440105	MT441289
Sminthopsis	macroura	WAM M47842	WA	Tom Price	-22.8177	117.7639	12/11/1997	liver	MT366320	MT440122	MT441290
Sminthopsis	macroura	WAM M47857	WA	Brockman Mine	-22.3105	117.3192	08/05/1999	liver	MT366331	MT440143	MT441414
Sminthopsis	macroura	WAM M48008	WA	Meedo Homestead	-25.7108	114.5997	19/05/1995	heart	MT366342	MT440207	MT441291
Sminthopsis	macroura	WAM M48227	WA	Bush Bay	-25.1261	113.8228	22/05/1995	liver	MT366439	MT440167	MT441292
Sminthopsis	macroura	WAM M48229	WA	Bush Bay	-25.0777	113.7100	22/05/1995	liver	MT366440	MT440168	MT441293
Sminthopsis	macroura	WAM M48258	WA	Kennedy Range	-24.5513	114.9589	31/05/1995	liver	MT366346	MT440228	MT441441			MT366219
Sminthopsis	macroura	WAM M48580	WA	Cane River	-22.2588	115.4636	06/05/1999	liver	MT366336	MT440123	MT441470
Sminthopsis	macroura	WAM M48640	WA	Kennedy Range	-24.5702	114.9533	23/03/1996	liver	MT366446	MT440233	MT441415
Sminthopsis	macroura	WAM M48736	WA	Griffin Gas Plant	-21.7830	114.8697	07/12/2000	liver	MT366343	MT440265	MT441448
Sminthopsis	macroura	WAM M48798	WA	Griffin Gas Plant	-21.7516	114.8522	07/12/2000	liver	MT366337	MT440124	MT441449
Sminthopsis	macroura	WAM M48953	WA	Port Hedland	-22.1516	119.0161	27/06/2001	liver	MT366395	MT440189	MT441294
Sminthopsis	macroura	WAM M48963	WA	Port Hedland	-21.9008	118.9031	27/06/2001	liver		MT440161	MT441295
Sminthopsis	macroura	WAM M49391	WA	Lorna Glen Station/Matuwa	-26.2738	121.5594	09/04/2002	liver	MT366277	MT440086	MT441296
Sminthopsis	macroura	WAM M49451	WA	Lorna Glen Station/Matuwa	-26.0013	121.5633	04/09/2003	liver	MT366279	MT440098	MT441297
Sminthopsis	macroura	WAM M49460	WA	Lorna Glen Station/Matuwa	-26.3030	121.4750	08/09/2003	liver	MT366266	MT440087	MT441416
Sminthopsis	macroura	WAM M49519	WA	Port Hedland	-21.9008	118.9031	15/11/2001	muscle	MT366381	MT440192
Sminthopsis	macroura	WAM M50650	WA	Duketon	-27.7913	122.2658	06/02/1998	muscle	MT366297					MT366220
Sminthopsis	macroura	WAM M51361	WA	Mount Herbert	-21.6886	117.2675	21/09/1999	liver	MT366382	MT440266	MT441450	MT454733		MT366221
Sminthopsis	macroura	WAM M51580	WA	Mandora	-19.7977	121.7778	18/10/1999	liver	MT366444	MT440267	MT441298	MT454734	MT454754	MT366229
Sminthopsis	macroura	WAM M51599	WA	Mandora	-19.7588	121.3914	20/10/1999	liver	MT366445	MT440268	MT441299
Sminthopsis	macroura	WAM M51674	WA	Mount Minnie	-22.0238	115.4433	23/06/2000	liver	MT366344	MT440204	MT441471
Sminthopsis	macroura	WAM M51769	WA	Meentheena	-21.4161	120.4542	03/10/2000	liver	MT366419	MT440208	MT441300	MT454735	MT454755	MT366230
Sminthopsis	macroura	WAM M51866	WA	Giralia station	-22.6505	114.2333	15/06/2004	liver		MT440226	MT441442
Sminthopsis	macroura	WAM M51873	WA	Giralia station	-22.7963	114.2608	16/06/2004	liver	MT366447	MT440234	MT441301
Sminthopsis	macroura	WAM M51876	WA	Giralia station	-22.7238	114.3942	16/06/2004	liver		MT440227	MT441443
Sminthopsis	macroura	WAM M51887	WA	Giralia station	-22.7963	114.2608	16/06/2004	liver		MT440264	MT441302
Sminthopsis	macroura	WAM M51963	WA	Giralia station	-22.6233	114.2128	26/06/2006	liver	MT366347	MT440269
Sminthopsis	macroura	WAM M52359	WA	Cape Preston	-21.0152	116.1919	19/04/2000	muscle	MT366345	MT440271
Sminthopsis	macroura	WAM M52369	WA	Cape Preston	-20.9380	116.2008	00/04/2000	muscle	MT366356	MT440254	MT441303
Sminthopsis	macroura	WAM M52370	WA	Cape Preston	-21.0152	116.1922	17/04/2000	muscle	MT366350	MT440261
Sminthopsis	macroura	WAM M52409	WA	Brockman Mine	-22.3105	117.3167	17/11/1998	heart		MT440151	MT441304
Sminthopsis	macroura	WAM M52417	WA	Brockman Mine	-22.3105	117.2500	18/11/1998	heart		MT440288	MT441305
Sminthopsis	macroura	WAM M52418	WA	Brockman Mine	-22.2919	117.2667	18/11/1998	heart	MT366299	MT440125	MT441306
Sminthopsis	macroura	WAM M52439	WA	Brockman Mine	-22.2919	117.2667	20/11/1998	heart	MT366307	MT440126	MT441451
Sminthopsis	macroura	WAM M52450	WA	Brockman Mine	-22.2919	117.2667	22/11/1998	heart	MT366300	MT440152	MT441465
Sminthopsis	macroura	WAM M54276	WA	Whim Creek Hotel	-20.4286	118.0616	02/10/2004	liver	MT366424	MT440235	MT441452
Sminthopsis	macroura	WAM M54279	WA	Whim Creek Hotel	-20.9198	117.8613	02/10/2004	liver	MT366353	MT440270	MT441307
Sminthopsis	macroura	WAM M54281	WA	Whim Creek Hotel	-20.8699	117.8588	02/10/2004	liver	MT366383	MT440245	MT441462
Sminthopsis	macroura	WAM M54284	WA	Whim Creek Hotel	-20.4286	118.0616	03/10/2004	liver	MT366425	MT440236	MT441453
Sminthopsis	macroura	WAM M54285	WA	Whim Creek Hotel	-20.4806	117.9944	03/10/2004	liver	MT366359	MT440257	MT441308
Sminthopsis	macroura	WAM M54287	WA	Whim Creek Hotel	-20.9101	117.9828	03/10/2004	liver	MT366436	MT440242	MT441309
Sminthopsis	macroura	WAM M54288	WA	Whim Creek Hotel	-20.9101	117.9828	03/10/2004	liver	MT366360	MT440258	MT441310
Sminthopsis	macroura	WAM M54290	WA	Whim Creek Hotel	-20.9198	117.8613	03/10/2004	liver	MT366384	MT440243	MT441463
Sminthopsis	macroura	WAM M54294	WA	Whim Creek	-20.4806	117.9944	04/10/2004	liver	MT366426	MT440237
Sminthopsis	macroura	WAM M54303	WA	Meentheena	-21.3299	120.8757	09/10/2004	liver	MT366364	MT440253	MT441311
Sminthopsis	macroura	WAM M54322	WA	Meentheena	-21.2879	120.8915	14/10/2004	liver	MT366408	MT440247	MT441312
Sminthopsis	macroura	WAM M55066	WA	Munjina Roadhouse	-22.0675	118.9953	26/03/2004	liver	MT366404	MT440201	MT441417			MT366222
Sminthopsis	macroura	WAM M55093	WA	West Angeles	-23.2016	118.7983	07/05/2004	liver	MT366267	MT440088	MT441408
Sminthopsis	macroura	WAM M55102	WA	West Angeles	-23.2016	118.7983	09/05/2004	liver	MT366268	MT440089	MT441313
Sminthopsis	macroura	WAM M55112	WA	Roy Hill	-22.4200	119.7594	03/07/2004	liver	MT366405	MT440193	MT441314
Sminthopsis	macroura	WAM M55114	WA	Roy Hill	-22.4697	119.8683	04/07/2004	liver	MT366365	MT440185	MT441315
Sminthopsis	macroura	WAM M55116	WA	Roy Hill	-22.5922	120.0658	04/07/2004	liver	MT366385	MT440186	MT441316
Sminthopsis	macroura	WAM M55119	WA	Roy Hill	-22.4200	119.7594	04/07/2004	liver	MT366386	MT440187	MT441418
Sminthopsis	macroura	WAM M55124	WA	Roy Hill	-22.6855	120.2467	06/07/2004	liver	MT366366	MT440169	MT441317
Sminthopsis	macroura	WAM M55128	WA	Roy Hill	-22.5922	120.0658	06/07/2004	liver	MT366430	MT440209
Sminthopsis	macroura	WAM M55132	WA	Roy Hill	-22.4697	119.8683	06/07/2004	liver	MT366367	MT440162	MT441318
Sminthopsis	macroura	WAM M55134	WA	Roy Hill	-22.4200	119.7594	06/07/2004	liver		MT440188	MT441476
Sminthopsis	macroura	WAM M55138	WA	Roy Hill	-22.4388	119.8000	06/07/2004	liver	MT366368	MT440177	MT441419
Sminthopsis	macroura	WAM M55141	WA	Roy Hill	-22.3894	119.7753	05/07/2004	liver	MT366387	MT440194	MT441319
Sminthopsis	macroura	WAM M55142	WA	Roy Hill	-22.6855	120.2467	06/07/2004	liver	MT366369	MT440178	MT441320
Sminthopsis	macroura	WAM M55143	WA	Roy Hill	-22.6544	120.1719	05/07/2004	liver	MT366396	MT440163	MT441420
Sminthopsis	macroura	WAM M55144	WA	Roy Hill	-22.6544	120.1719	05/07/2004	liver	MT366370	MT440179	MT441321
Sminthopsis	macroura	WAM M55145	WA	Roy Hill	-22.6544	120.1719	05/07/2004	liver	MT366397	MT440164	MT441322
Sminthopsis	macroura	WAM M55146	WA	Roy Hill	-22.5922	120.0658	05/07/2004	liver	MT366371	MT440175	MT441323
Sminthopsis	macroura	WAM M55268	WA	Roebourne	-20.8275	117.5306	18/04/2004	liver	MT366431	MT440213	MT441454
Sminthopsis	macroura	WAM M55270	WA	Roebourne	-20.8058	117.5453	17/04/2004	liver	MT366432	MT440214	MT441324
Sminthopsis	macroura	WAM M55271	WA	Leinster	-27.5958	120.5483	21/04/2004	liver	MT366269	MT440099	MT441409
Sminthopsis	macroura	WAM M55272	WA	Leinster	-27.5958	120.5483	21/04/2004	muscle	MT366276	MT440100	MT441325
Sminthopsis	macroura	WAM M55273	WA	Leinster	-27.6080	120.5753	21/04/2004	liver	MT366270	MT440090	MT441326
Sminthopsis	macroura	WAM M56095	WA	Roy Hill	-22.8416	120.4783	10/07/2004	tail		MT440280	MT441327
Sminthopsis	macroura	WAM M56504	WA	Roy Hill	-22.4094	119.7306	08/07/2004	muscle	MT366372	MT440289
Sminthopsis	macroura	WAM M56514	WA	Roy Hill	-22.4200	119.7594	08/07/2004	muscle	MT366401	MT440248	MT441328
Sminthopsis	macroura	WAM M56538	WA	Roy Hill	-22.7058	120.5381	13/07/2004	liver	MT366406	MT440276	MT441329
Sminthopsis	macroura	WAM M56548	WA	Roy Hill	-22.7058	120.5381	14/07/2004	liver	MT366373	MT440180	MT441330			MT366223
Sminthopsis	macroura	WAM M56575	WA	Yanery station	-22.1925	114.6064	19/08/2004	liver		MT440224	MT441455
Sminthopsis	macroura	WAM M56577	WA	Yanery station	-22.1925	114.6064	19/08/2004	liver	MT366412	MT440229	MT441331
Sminthopsis	macroura	WAM M56644	WA	Pannawonica	-21.6331	116.4917	07/10/2005	liver	MT366422	MT440215	MT441468
Sminthopsis	macroura	WAM M56674	WA	The Island Hill	-21.3403	119.3656	11/10/2005	liver	MT366452	MT440195	MT441332
Sminthopsis	macroura	WAM M56703	WA	Giralia station	-22.8871	114.5574	25/06/2006	liver	MT366354	MT440230	MT441421			MT366224
Sminthopsis	macroura	WAM M56766	WA	Pannawonica	-21.6219	116.3897	04/10/2005	liver	MT366423	MT440216	MT441333			MT366225
Sminthopsis	macroura	WAM M56786	WA	Peedamulla	-21.8417	115.5825	30/09/2005	liver	MT366311	MT440106	MT441334
Sminthopsis	macroura	WAM M56805	WA	Peedamulla	-21.9500	115.8875	27/09/2005	liver	MT366283	MT440091	MT441335
Sminthopsis	macroura	WAM M56819	WA	Peedamulla	-21.8417	115.5825	26/09/2005	liver	MT366309	MT440107	MT441336
Sminthopsis	macroura	WAM M56822	WA	Peedamulla	-21.8417	115.5825	25/09/2005	liver	MT366312	MT440108	MT441337
Sminthopsis	macroura	WAM M56839	WA	Peedamulla	-21.9500	115.8875	24/09/2005	liver	MT366414	MT440218	MT441338
Sminthopsis	macroura	WAM M56841	WA	Peedamulla	-21.8417	115.5825	24/09/2005	liver	MT366448	MT440231	MT441456
Sminthopsis	macroura	WAM M56866	WA	Mount De Courcey	-22.7112	116.4004	07/10/2004	muscle		MT440286	MT441339
Sminthopsis	macroura	WAM M57229	WA	Karratha	-20.7680	116.8420	30/09/2004	liver	MT366357	MT440259	MT441340
Sminthopsis	macroura	WAM M57231	WA	Karratha	-20.7716	116.8498	30/09/2004	liver	MT366433	MT440210	MT441341
Sminthopsis	macroura	WAM M57238	WA	Yanyare River	-20.8446	116.3675	30/09/2004	liver	MT366420	MT440211	MT441469
Sminthopsis	macroura	WAM M57240	WA	Marda Pool	-21.0699	116.2043	30/09/2004	liver	MT366358	MT440255	MT441342
Sminthopsis	macroura	WAM M57250	WA	Lake Poongkaliyarra	-20.9346	117.1151	02/10/2004	liver	MT366351	MT440262	MT441457
Sminthopsis	macroura	WAM M57251	WA	Karratha	-20.7945	116.8567	02/10/2004	liver	MT366437	MT440238
Sminthopsis	macroura	WAM M57254	WA	Karratha	-20.7716	116.8498	03/10/2004	liver	MT366434	MT440212	MT441343
Sminthopsis	macroura	WAM M57255	WA	Roebourne	-20.8080	117.0725	04/10/2004	liver	MT366451	MT440263	MT441458
Sminthopsis	macroura	WAM M57256	WA	Roebourne	-20.8080	117.0725	04/10/2004	liver	MT366438	MT440239	MT441344
Sminthopsis	macroura	WAM M57258	WA	Karratha	-20.7716	116.8498	05/10/2004	liver	MT366374	MT440170	MT441345
Sminthopsis	macroura	WAM M57260	WA	Roebourne	-20.8080	117.0725	05/10/2004	liver	MT366348	MT440221	MT441464			MT366226
Sminthopsis	macroura	WAM M57263	WA	Mount Florance	-21.8915	118.0002	09/10/2004	liver	MT366388	MT440196	MT441346
Sminthopsis	macroura	WAM M57271	WA	Mount Florance	-21.8915	118.0002	10/10/2004	liver	MT366389	MT440278	MT441422			MT366227
Sminthopsis	macroura	WAM M57293	WA	Mount Billroth	-21.6625	117.7049	14/10/2004	liver	MT366390	MT440197	MT441423			MT366228
Sminthopsis	macroura	WAM M57314	WA	MILE	-22.7073	119.7092	19/10/2004	liver	MT366375	MT440183	MT441347
Sminthopsis	macroura	WAM M57615	WA	Karratha	-20.8539	116.6689	02/10/2004	liver	MT366361	MT440272	MT441459
Sminthopsis	macroura	WAM M57616	WA	Yanyare River	-20.8446	116.3675	02/10/2004	liver	MT366435	MT440274
Sminthopsis	macroura	WAM M57621	WA	Yanyare River	-20.8514	116.3767	06/10/2004	liver		MT440275	MT441348
Sminthopsis	macroura	WAM M57622	WA	Marda Pool	-21.0557	116.2517	06/10/2004	liver	MT366416	MT440256	MT441349
Sminthopsis	macroura	WAM M57665	WA	Cowra Line	-22.3469	119.0104	16/10/2004	liver	MT366421	MT440217	MT441350
Sminthopsis	macroura	WAM M57666	WA	Cowra Line	-22.2941	119.0614	16/10/2004	liver	MT366391	MT440198	MT441351
Sminthopsis	macroura	WAM M57695	WA	The Island Hill	-21.3403	119.3656	02/05/2006	liver	MT366453	MT440277	MT441352
Sminthopsis	macroura	WAM M57898	WA	Goolbung Hill	-21.3841	117.0606	2005-05-12	liver	MT366362	MT440260	MT441353
Sminthopsis	macroura	WAM M57899	WA	Python Pool	-21.3104	117.2763	11/05/2005	liver	MT366349	MT440222	MT441354
Sminthopsis	macroura	WAM M57910	WA	Goolbung Hill	-21.3841	117.0606	09/05/2005	liver	MT366392	MT440199	MT441355
Sminthopsis	macroura	WAM M57953	WA	Marda Pool	-21.0197	116.1110	25/05/2005	liver	MT366450	MT440220
Sminthopsis	macroura	WAM M60043	WA	Goldsworthy	-20.0339	119.3339	26/05/2006	liver	MT366407	MT440246	MT441356	MT454736	MT454756
Sminthopsis	macroura	WAM M60503	WA	Tom Price	-22.6614	117.8644	22/09/2005	liver	MT366284	MT440109	MT441357
Sminthopsis	macroura	WAM M60504	WA	Tom Price	-22.6072	117.9356	23/09/2005	liver	MT366313	MT440127	MT441466
Sminthopsis	macroura	WAM M60507	WA	Mount Bruce	-22.5833	118.2903	24/09/2005	liver	MT366321	MT440128	MT441358
Sminthopsis	macroura	WAM M60511	WA	Mount Bruce	-22.6108	118.0225	24/09/2005	liver	MT366285	MT440110	MT441424
Sminthopsis	macroura	WAM M60515	WA	Tom Price	-22.6072	117.9356	25/09/2005	liver	MT366322	MT440129	MT441359
Sminthopsis	macroura	WAM M60516	WA	Tom Price	-22.6614	117.8644	25/09/2005	liver	MT366328	MT440130	MT441360
Sminthopsis	macroura	WAM M60527	WA	Mount Bruce	-22.7225	118.2683	28/09/2005	liver	MT366332	MT440144	MT441361
Sminthopsis	macroura	WAM M60528	WA	Tom Price	-22.6072	117.9356	28/09/2005	liver	MT366314	MT440146
Sminthopsis	macroura	WAM M60529	WA	Tom Price	-22.6072	117.9356	28/09/2005	liver	MT366301	MT440154	MT441362
Sminthopsis	macroura	WAM M60540	WA	Wheelarra Hill	-23.4711	120.2150	02/10/2005	liver	MT366286	MT440111	MT441425
Sminthopsis	macroura	WAM M60541	WA	Wheelarra Hill	-23.5356	120.3261	03/10/2005	liver	MT366271	MT440283	MT441363
Sminthopsis	macroura	WAM M60566	WA	Peedamulla	-21.9667	115.9761	11/05/2006	liver	MT366330	MT440287
Sminthopsis	macroura	WAM M60571	WA	Peedamulla	-21.7914	115.4642	11/05/2006	liver	MT366287	MT440112	MT441364
Sminthopsis	macroura	WAM M60574	WA	Peedamulla	-21.7914	115.4642	11/05/2006	liver	MT366310	MT440284	MT441460
Sminthopsis	macroura	WAM M60576	WA	Peedamulla	-21.8417	115.5825	11/05/2006	liver	MT366415	MT440219	MT441467
Sminthopsis	macroura	WAM M60581	WA	Peedamulla	-21.9131	115.7172	12/05/2006	liver	MT366449	MT440232	MT441365
Sminthopsis	macroura	WAM M60593	WA	Peedamulla	-21.9667	115.9761	16/05/2006	liver	MT366288	MT440121
Sminthopsis	macroura	WAM M60611	WA	Pannawonica	-21.6331	116.4917	21/05/2006	liver	MT366393	MT440202	MT441426
Sminthopsis	macroura	WAM M61001	WA	Whim Creek	-20.4302	118.0640	29/04/2005	liver	MT366427	MT440240
Sminthopsis	macroura	WAM M61002	WA	Whim Creek	-20.4286	118.0616	29/04/2005	liver	MT366428	MT440241	MT441366
Sminthopsis	macroura	WAM M61039	WA	Coongan River	-20.8250	119.5364	25/09/2005	liver	MT366409	MT440251	MT441427
Sminthopsis	macroura	WAM M61054	WA	Coongan River	-20.8250	119.5364	28/09/2005	liver	MT366417	MT440252	MT441428
Sminthopsis	macroura	WAM M61074	WA	Warrawagine	-20.8636	120.7653	03/10/2005	liver	MT366400	MT440273
Sminthopsis	macroura	WAM M61075	WA	Warrawagine	-20.8636	120.7653	03/10/2005	liver	MT366402	MT440249	MT441367
Sminthopsis	macroura	WAM M61108	WA	Goldsworthy	-20.0339	119.3339	12/10/2005	liver	MT366403	MT440250	MT441368
Sminthopsis	macroura	WAM M61666	WA	Mount Bruce	-22.6219	118.3511	29/05/2006	liver	MT366272	MT440092	MT441369
Sminthopsis	macroura	WAM M61676	WA	Mount Bruce	-22.7161	118.2633	28/05/2006	liver	MT366289	MT440113	MT441429
Sminthopsis	macroura	WAM M61678	WA	Mount Bruce	-22.6361	118.2256	28/05/2006	liver	MT366334	MT440093	MT441370
Sminthopsis	macroura	WAM M61690	WA	Mount Bruce	-22.5706	118.3069	27/05/2006	liver	MT366335	MT440094	MT441430
Sminthopsis	macroura	WAM M61696	WA	Mount Bruce	-22.6219	118.3511	27/05/2006	liver	MT366323	MT440155	MT441371
Sminthopsis	macroura	WAM M61701	WA	Mount Bruce	-22.6108	118.0225	27/05/2006	liver	MT366290	MT440080	MT441431
Sminthopsis	macroura	WAM M61703	WA	Tom Price	-22.6072	117.9356	27/05/2006	liver	MT366315	MT440147	MT441445
Sminthopsis	macroura	WAM M61704	WA	Tom Price	-22.6072	117.9356	27/05/2006	liver	MT366291	MT440114	MT441372
Sminthopsis	macroura	WAM M61707	WA	Tom Price	-22.6614	117.8644	27/05/2006	liver	MT366324	MT440131	MT441432
Sminthopsis	macroura	WAM M61710	WA	Wheelarra Hill	-23.3830	120.4789	24/05/2006	liver	MT366376	MT440176	MT441373
Sminthopsis	macroura	WAM M61712	WA	Wheelarra Hill	-23.3814	120.2519	23/05/2006	liver	MT366377	MT440159	MT441374
Sminthopsis	macroura	WAM M61721	WA	Wheelarra Hill	-23.4128	120.3167	21/05/2006	liver	MT366378	MT440181	MT441375
Sminthopsis	macroura	WAM M61722	WA	Wheelarra Hill	-23.4986	120.2911	21/05/2006	liver	MT366410	MT440165	MT441376
Sminthopsis	macroura	WAM M61732	WA	Wheelarra Hill	-23.4711	120.2150	21/05/2006	liver	MT366379	MT440182	MT441377
Sminthopsis	macroura	WAM M61733	WA	Wheelarra Hill	-23.4711	120.2150	21/05/2006	liver	MT366398	MT440171	MT441410
Sminthopsis	macroura	WAM M61741	WA	Wheelarra Hill	-23.5356	120.3261	20/05/2006	liver	MT366298	MT440115	MT441378
Sminthopsis	macroura	WAM M61756	WA	Balfour Downs	-22.5783	120.7997	17/05/2006	liver	MT366418	MT440184	MT441379
Sminthopsis	macroura	WAM M61760	WA	Balfour Downs	-22.5783	120.7997	16/05/2006	liver	MT366399	MT440166	MT441380
Sminthopsis	macroura	WAM M61785	WA	Paraburdoo	-23.3344	117.8758	11/10/2005	liver	MT366352	MT440205	MT441433
Sminthopsis	macroura	WAM M61804	WA	Tom Price	-22.5047	117.7036	01/10/2005	liver	MT366327	MT440132	MT441381
Sminthopsis	macroura	WAM M62083	WA	Lake Way	-26.9813	120.6417	27/09/2005	liver	MT366273	MT440101	MT441382
Sminthopsis	macroura	WAM M62086	WA	Lake Way	-26.9813	120.6417	27/09/2005	liver	MT366441	MT440172	MT441383
Sminthopsis	macroura	WAM M62091	WA	Lake Way	-26.9397	120.5581	28/09/2005	liver	MT366442	MT440173	MT441411
Sminthopsis	macroura	WAM M62904	WA	Ten Mile Lake	-24.755474	120.29361	22/04/2015	muscle	MT366443	MT440174	MT441434
Sminthopsis	macroura	WAM M62905	WA	Ten Mile Lake	-24.755474	120.29361	19/04/2015	liver	MT366278	MT440290	MT441384
Sminthopsis	macroura	WAM M64677	WA	Wodgina	-21.0953	118.8864	16/05/2006	liver	MT366394	MT440200	MT441385
Sminthopsis	macroura	WAM M64682	WA	Wodgina	-21.0283	118.9167	17/05/2006	liver	MT366429	MT440244	MT441386
Sminthopsis	macroura	WAM M64696	WA	Tom Price	-22.3058	117.4797	21/05/2006	liver	MT366305	MT440133	MT441387
Sminthopsis	macroura	WAM M64698	WA	Tom Price	-22.5047	117.7036	21/05/2006	liver	MT366292	MT440116	MT441388
Sminthopsis	macroura	WAM M64701	WA	Tom Price	-22.3058	117.4797	21/05/2006	liver	MT366318	MT440134	MT441435
Sminthopsis	macroura	WAM M64704	WA	Tom Price	-22.7975	117.4944	21/05/2006	liver	MT366338	MT440148	MT441389
Sminthopsis	macroura	WAM M64716	WA	Tom Price	-22.7200	117.5106	21/05/2006	liver	MT366316	MT440135	MT441390
Sminthopsis	macroura	WAM M64717	WA	Tom Price	-22.6658	117.6128	21/05/2006	liver	MT366329	MT440153	MT441391
Sminthopsis	macroura	WAM M64730	WA	Tom Price	-22.5044	117.6494	23/05/2006	liver	MT366325	MT440136	MT441392
Sminthopsis	macroura	WAM M64732	WA	Tom Price	-22.5047	117.7036	23/05/2006	liver	MT366293	MT440117	MT441393
Sminthopsis	macroura	WAM M64733	WA	Tom Price	-22.5047	117.7036	23/05/2006	liver	MT366294	MT440118	MT441394
Sminthopsis	macroura	WAM M64736	WA	Tom Price	-22.5047	117.7036	24/05/2006	liver	MT366295	MT440119	MT441395
Sminthopsis	macroura	WAM M64737	WA	Tom Price	-22.3058	117.4797	24/05/2006	liver	MT366319	MT440137	MT441436
Sminthopsis	macroura	WAM M64745	WA	Tom Price	-22.8261	117.3711	25/05/2006	liver	MT366317	MT440138	MT441437
Sminthopsis	macroura	WAM M64748	WA	Tom Price	-22.3058	117.4797	25/05/2006	liver	MT366302	MT440156	MT441438
Sminthopsis	macroura	WAM M64750	WA	Tom Price	-22.3058	117.4797	25/05/2006	liver	MT366303	MT440139	MT441461
Sminthopsis	macroura	WAM M64752	WA	Tom Price	-22.5047	117.7036	25/05/2006	liver	MT366296	MT440120	MT441396
Sminthopsis	macroura	WAM M64753	WA	Tom Price	-22.2950	117.4728	25/05/2006	liver	MT366333	MT440145	MT441439
Sminthopsis	macroura	WAM M64765	WA	Paraburdoo	-23.4189	117.8419	28/05/2006	liver	MT366304	MT440149	MT441444
Sminthopsis	macroura	WAM M64787	WA	Paraburdoo	-23.3594	117.6847	31/05/2006	liver	MT366339	MT440140	MT441397
Sminthopsis	macroura	WAM M64798	WA	Paraburdoo	-23.2839	118.1017	02/06/2006	liver	MT366326	MT440141	MT441440
Sminthopsis	macroura	WAM M64802	WA	Paraburdoo	-23.2925	118.1564	02/06/2006	liver	MT366306	MT440142	MT441398
Sminthopsis	macroura	WAM M64803	WA	Paraburdoo	-23.2839	118.1017	02/06/2006	liver	MT366274	MT440095	MT441399
Sminthopsis	macroura	WAM M64951	WA	Lorna Glen Station/Matuwa	-26.2166	121.5500	2006	liver	MT366275	MT440102	MT441400
Sminthopsis	macroura	WAM M64954	WA	Wiluna	-26.9300	120.4122	24/10/2006	liver	MT366253	MT440096	MT441401	MT454737	MT454759
Sminthopsis	macroura	WAM TM585	WA	Wheatstone	-21.7816	115.039	00/05/2012	tail	MT366413		MT441402
Sminthopsis	macroura	WAM UMFS21250	WA	Lorna Glen Station/Matuwa	-26.2166	121.5500	2015-04-14	ear			MT441403
Sminthopsis	macroura	WAM UMFS21251	WA	Lorna Glen Station/Matuwa	-26.2166	121.5500	2015-04-14	ear			MT441404
Sminthopsis	ooldea	ABTC7642	WA	Plumridge	-29.5	125.233	1984	liver	MT366454	MT413947	MT441047
Sminthopsis	ooldea	ABTC7752	SA	Malbooma	-30.6743	134.179		liver	MT366489	MT414001	MT441068
Sminthopsis	ooldea	MAC0005	WA	Carnarvon Range South	-25.2656	120.647	2012-08-08	liver	MT366468	MT413956
Sminthopsis	ooldea	MAC0048	WA	Carnarvon Range South	-25.2678	120.627	2012-08-09	liver	MT366475	MT413948
Sminthopsis	ooldea	MAC0102	WA	Carnarvon Range North	-25.0435	120.742	2012-08-17	liver	MT366455	MT413989	MT441071
Sminthopsis	ooldea	MAC0249	WA	Carnarvon Range North	-25.0971	120.723	2013-05-20	ear	MT366456	MT413957
Sminthopsis	ooldea	MAC0250	WA	Carnarvon Range North	-25.1066	120.714	2013-05-20	ear	MT366465	MT413961	MT441076
Sminthopsis	ooldea	MAC0253	WA	Carnarvon Range North	-25.1113	120.708	2013-05-22	ear	MT366476	MT414000	MT441080
Sminthopsis	ooldea	SAMA M11600 [ABTC7762]	SA	Mabel Creek Homestead	-29.1611	134.108	26/10/1984	liver	MT413848	MT414008	MT441050
Sminthopsis	ooldea	SAMA M14223 [ABCT64090]	SA	Lake Bring	-30.275	133.028	14/10/1987	liver	MT413859	MT413976	MT441063
Sminthopsis	ooldea	SAMA M14211 [ABTC64250]	SA	Maralinga	-30.21	131.521	14/10/1987	liver	MT413855	MT414003	MT441103
Sminthopsis	ooldea	SAMA M14214 [ABTC64258]	SA	Halinor Lake	-29.5069	130.153	18/10/1987	liver	MT413851	MT414011	MT441077
Sminthopsis	ooldea	SAMA M14217 [ABTC64044]	SA	Mount Finke	-30.8536	134.117	6/10/1987	liver	MT413854	MT414002	MT441064
Sminthopsis	ooldea	SAMA M18115 [ABTC41710]	SA	Maryinna Hill	-27.0433	131.293	16/3/1995	liver	MT413870	MT413977	MT441082
Sminthopsis	ooldea	SAMA M18122 [ABTC41725]	SA	Maryinna Hill	-28.4666	122.833	18/3/1995	liver	MT413852	MT414012	MT441072
Sminthopsis	ooldea	SAMA M18317 [ABTC41762]	SA	Pipalyatjara	-26.0536	129.408	1/9/1995	liver	MT413871	MT413978	MT441065
Sminthopsis	ooldea	SAMA M18318 [ABTC41751]	SA	Pipalyatjara	-26.0497	129.411	31/8/1995	liver	MT413860	MT413998	MT441086
Sminthopsis	ooldea	SAMA M18589 [ABTC36020]	SA	Mosquito Camp Dam	-26.1578	134.514	21/11/1995	liver	MT413853	MT414013	MT441078
Sminthopsis	ooldea	SAMA M19447 [ABTC42099]	SA	Mount Cheesman	-27.3669	130.352	25/10/1996	liver	MT413863	MT413949	MT441073
Sminthopsis	ooldea	SAMA M19460 [ABTC42033]	SA	Mount Lindsay	-27.0292	129.839	20/10/1996	liver	MT413868	MT413979	MT441051
Sminthopsis	ooldea	SAMA M19917 [ABTC42277]	SA	Mundy Dam	-26.5475	132.916	14/8/1998	liver	MT413872	MT414009	MT441052
Sminthopsis	ooldea	SAMA M19927 [ABTC42291]	SA	Granite Downs homestead	-26.9553	133.666	19/8/1998	liver	MT413873	MT413965	MT441090
Sminthopsis	ooldea	SAMA M21756 [ABTC95314]	SA	Vokes Hill Corner	-28.5644	130.743	13/4/2002	liver	MT413864	MT413985	MT441067
Sminthopsis	ooldea	SAMA M21771 [ABTC95313]	SA	Vokes Hill Corner	-28.5619	131.001	12/4/2002	liver	MT413869	MT413987	MT441087
Sminthopsis	ooldea	SAMA M21787 [ABTC95353]	SA	Vokes Hill Corner	-29.0217	130.312	17/4/2002	liver	MT413866	MT413950	MT441104
Sminthopsis	ooldea	SAMA M22147 [ABTC96256]	SA	Cadney Park	-28.1006	133.958	8/10/2003	liver	MT413849	MT414004	MT441121
Sminthopsis	ooldea	SAMA M22154 [ABTC96216]	SA	Ely Hill	-28.4808	134.377	3/10/2003	liver	MT413857	MT414005	MT441083
Sminthopsis	ooldea	SAMA M22165 [ABTC96168]	SA	Ely Hill	-28.4811	134.061	2/10/2003	liver	MT413856	MT414007	MT441059
Sminthopsis	ooldea	SAMA M23685 [ABTC87813]	SA	Oak Valley	-29.5289	129.171	16/4/2005	liver	MT413867	MT413980	MT441100
Sminthopsis	ooldea	SAMA M23700 [ABTC87798]	SA	Oak Valley	-29.4694	129.489	14/4/2005	liver	MT413861	MT413996	MT441107
Sminthopsis	ooldea	SAMA M24147 [ABTC94116]	SA	Emu (Ruin)	-28.4508	132.18	24/4/2006	liver	MT413850	MT414010	MT441060
Sminthopsis	ooldea	SAMA M24161 [ABTC94194]	SA	Observatory Hill	-29.0139	132.037	28/4/2006	liver	MT413858	MT414006	MT441061
Sminthopsis	ooldea	SAMA M24172 [ABTC94155]	SA	Observatory Hill	-29.1811	131.943	27/4/2006	liver	MT413862	MT413997	MT441108
Sminthopsis	ooldea	WAM M35108 [ABTC41265]	WA	Laverton	-28.5411	122.782	1989-11-04	liver	MT413865	MT413962	MT441102
Sminthopsis	ooldea	WAM M36740	WA	Mount Windell	-22.6244	118.607	30/07/1991	liver	MT366497	MT414019	MT441091
Sminthopsis	ooldea	WAM M36747	WA	Mount Windell	-22.6044	118.567	05/08/1991	liver			MT441092
Sminthopsis	ooldea	WAM M36749	WA	Mount Windell	-22.5994	118.614	28/07/1991	liver	MT366498	MT414020	MT441101
Sminthopsis	ooldea	WAM M36752	WA	Mount Windell	-22.6022	118.512	30/07/1991	liver	MT366499	MT414021	MT441093	MT454739	MT454760
Sminthopsis	ooldea	WAM M41237	WA	Lake Mason Station	-27.5413	119.619	15/09/2004	liver	MT366484	MT413966	MT441053
Sminthopsis	ooldea	WAM M41262	WA	Lake Mason Station	-27.6977	119.63	20/09/2004	liver	MT366457	MT413968	MT441112
Sminthopsis	ooldea	WAM M41263	WA	Lake Mason Station	-27.5277	119.584	20/09/2004	liver	MT366458	MT413994	MT441075
Sminthopsis	ooldea	WAM M41264	WA	Lake Mason Station	-27.5413	119.619	20/09/2004	liver	MT366482	MT413995	MT441081
Sminthopsis	ooldea	WAM M41266	WA	Lake Mason Station	-27.5869	119.485	21/09/2004	liver	MT366469	MT413963	MT441054
Sminthopsis	ooldea	WAM M41320	WA	Lorna Glen Station/Matuwa	-26.1852	121.564	27/10/2004	liver	MT366509	MT413969	MT441074
Sminthopsis	ooldea	WAM M41332	WA	Lorna Glen Station/Matuwa	-26.2261	121.519	06/04/2005	liver	MT366459	MT413990	MT441114
Sminthopsis	ooldea	WAM M43183	WA	Hope Downs	-22.9958	119.128	28/04/1994	heart	MT366492	MT414015	MT441115
Sminthopsis	ooldea	WAM M44105	WA	Point Salvation	-28.2	123.6	00/10/1998	liver	MT366507	MT414026
Sminthopsis	ooldea	WAM M44108	WA	Point Salvation	-28.2	123.6	00/10/1998	liver	MT366466	MT413993
Sminthopsis	ooldea	WAM M44128	WA	Point Salvation	-28.2	123.6	00/10/1998	liver	MT366467	MT413991
Sminthopsis	ooldea	WAM M47288	WA	Lake Way	-26.2488	120.672	11/10/2005	liver	MT366485	MT413973	MT441056
Sminthopsis	ooldea	WAM M47493	WA	Newman	-22.9	119	16/04/1997	liver	MT366493	MT414016	MT441088
Sminthopsis	ooldea	WAM M47497	WA	Newman	-22.9166	118.833	1997	liver	MT366505	MT414029	MT441089
Sminthopsis	ooldea	WAM M47536	WA	Newman	-22.9	119.067	28/04/1997	muscle		MT414030
Sminthopsis	ooldea	WAM M47670	WA	Newman	-23.1127	118.768	21/06/1997	liver	MT366506	MT414032	MT441094	MT454742	MT454762
Sminthopsis	ooldea	WAM M49383	WA	Lorna Glen Station/Matuwa	-26.3036	121.562	07/04/2002	liver	MT366510	MT413970	MT441117
Sminthopsis	ooldea	WAM M49456	WA	Lorna Glen Station/Matuwa	-26.0691	121.448	06/09/2003	liver	MT366477	MT413951	MT441069
Sminthopsis	ooldea	WAM M49459	WA	Lorna Glen Station/Matuwa	-26.2261	121.519	08/09/2003	liver	MT366470	MT413964	MT441119	MT454741	MT454764
Sminthopsis	ooldea	WAM M55088	WA	West Angeles	-23.1991	118.8469	08/05/2004	liver	MT366503	MT414028	MT441113
Sminthopsis	ooldea	WAM M55107	WA	West Angeles	-23.2027	118.8333	11/05/2004	liver	MT366494	MT414023	MT441095
Sminthopsis	ooldea	WAM M55291	WA	Newman	-22.9344	118.8950	05/06/2004	tail		MT414031	MT441096
Sminthopsis	ooldea	WAM M56259	WA	Sandstone	-28.1572	119.516	26/10/2004	liver	MT366471	MT413952	MT441116
Sminthopsis	ooldea	WAM M57740	WA	Gile's Point	-23.2136	119.202	11/05/2005	liver	MT366504	MT414025	MT441070	MT454743	MT454761
Sminthopsis	ooldea	WAM M60656	WA	Neale Junction	-28.3047	126.3	11/04/2008	liver	MT366488	MT413967	MT441048
Sminthopsis	ooldea	WAM M60657	WA	Neale Junction	-28.3575	125.789	06/04/2008	liver	MT366473	MT413984	MT441084
Sminthopsis	ooldea	WAM M60659	WA	Neale Junction	-28.245	125.846	05/04/2008	liver	MT366460	MT413953	MT441055
Sminthopsis	ooldea	WAM M60660	WA	Neale Junction	-28.6861	125.806	05/04/2008	liver	MT366481	MT413981	MT441057	MT454744	MT454765
Sminthopsis	ooldea	WAM M60668	WA	Neale Junction	-28.2094	125.872	08/04/2008	liver	MT366483	MT413983
Sminthopsis	ooldea	WAM M60682	WA	Neale Junction	-28.688	125.847	10/04/2008	liver	MT366480	MT413982	MT441105
Sminthopsis	ooldea	WAM M60687	WA	Neale Junction	-28.5738	125.791	08/04/2008	liver	MT366461	MT413958
Sminthopsis	ooldea	WAM M60744	WA	Neale Junction	-28.5738	125.791	08/04/2008	liver	MT366462	MT413954	MT441058
Sminthopsis	ooldea	WAM M60962	WA	Robinson Range	-25.7405	119.011	11/11/2009	muscle	MT366511	MT413999	MT441049
Sminthopsis	ooldea	WAM M60994	WA	Ilkurlka Roadhouse	-28.3805	127.503	11/05/2010	liver	MT366479	MT413988	MT441098
Sminthopsis	ooldea	WAM M61284	WA	Lorna Glen Station/Matuwa	-26.2258	121.557	22/04/2009	muscle	MT366463	MT413992	MT441106
Sminthopsis	ooldea	WAM M61717	WA	Wheelarra Hill	-23.3639	120.2953	21/05/2006	liver	MT366495	MT414017	MT441122
Sminthopsis	ooldea	WAM M61751	WA	Wheelarra Hill	-23.3639	120.295	20/05/2006	liver	MT366496	MT414018	MT441118
Sminthopsis	ooldea	WAM M61776	WA	Balfour Downs	-22.6303	120.996	13/05/2006	liver	MT366500	MT414022	MT441097	MT454740	MT454763
Sminthopsis	ooldea	WAM M62092	WA	Lake Way	-27.2419	120.698	28/09/2005	liver	MT366486	MT413974	MT441099
Sminthopsis	ooldea	WAM M62093	WA	Lake Way	-27.2386	120.733	29/09/2005	liver	MT366464	MT413955	MT441120
Sminthopsis	ooldea	WAM M64016	WA	Lake Way	-27.058	120.606	20/04/2006	liver	MT366487	MT413975
Sminthopsis	ooldea	WAM M64017	WA	Lake Way	-27.2227	120.767	20/04/2006	liver	MT366474	MT413972	MT441062
Sminthopsis	ooldea	WAM M64950	WA	Lorna Glen Station/Matuwa	-26.2166	121.55	2006	liver	MT366490	MT413986
Sminthopsis	ooldea	WAM M64971	WA	Honeymoon Well	-26.4522	120.421	17/01/2007	muscle	MT366478	MT413960	MT441109
Sminthopsis	ooldea	WAM M64972	WA	Honeymoon Well	-26.4522	120.421	17/01/2007	muscle	MT366472	MT413959	MT441079
Sminthopsis	ooldea	WAM TM451	WA	Tom Price	-22.6218	118.923	3/05/2012	ear	MT366501	MT414027	MT441066
Sminthopsis	ooldea	WAM UMFS21218	WA	Lorna Glen Station/Matuwa	-26.2258	121.557	2015-04-12	ear	MT366508	MT413971	MT441085
Sminthopsis	ooldea	WAMM19192 (ABTC7700)	WA	Pamela Hill	-23.2777	119.111	1981-04-08	liver	MT366491	MT414014	MT441110
Sminthopsis	ooldea	WAMM19194 (ABTC7702)	WA	Pamela Hill	-23.2833	119.207	1981-04-08	liver	MT366502	MT414024	MT441111
Sminthopsis	stalkeri	ABTC113665	Qld	Two Rivers Homestead	-22.3964	139.957	2010-04-23	liver		MT440725	MT441494
Sminthopsis	stalkeri	MAGNT U1319 [ABTC61770]	NT	46-55k S Yuendemu Road	-22.494	131.503		liver	MT413835	MT440726	MT441497
Sminthopsis	stalkeri	SAMA M23489 [ABTC91552]	WA	Kutjurntari Rockhole	-24.9003	128.769	2006-09-26	liver	MT413836	MT440727	MT441495
Sminthopsis	youngsoni	ABTC24036	NT	MacDonnell Ranges	-23.77	133.338		liver	MT413474	MT440318	MT441137
Sminthopsis	youngsoni	ABTC24037	NT	MacDonnell Ranges	-23.77	133.338		liver	MT413490	MT440339	MT441144
Sminthopsis	youngsoni	ABTC61711	NT	8k S Yuendemu Road	-23.15	132.667		liver	MT413475	MT440335	MT441145
Sminthopsis	youngsoni	ABTC7631	WA	Madora Salt Marsh	-19.7794	121.366	00/08/1983	liver	MT413452	MT440291	MT441123
Sminthopsis	youngsoni	MAC0013	WA	Carnarvon Range South	-25.2678	120.627	2012-08-09	ear		MT440415
Sminthopsis	youngsoni	MAC0060	WA	Carnarvon Range South	-25.2689	120.627	2012-08-12	ear		MT440437
Sminthopsis	youngsoni	MAC0077	WA	Carnarvon Range North	-25.0971	120.723	2012-08-15	ear		MT440416	MT441146
Sminthopsis	youngsoni	MAC0232	WA	Carnarvon Range South	-25.2689	120.627	2013-05-16	ear		MT440417	MT441125
Sminthopsis	youngsoni	MAC0919	WA	Carnarvon Range South	-25.2584	120.647	2012-08-07	liver	MT413492	MT440438	MT441215
Sminthopsis	youngsoni	MAC0951	WA	Carnarvon Range North	-25.0971	120.723	2013-05-21	ear		MT440418	MT441260
Sminthopsis	youngsoni	MAGNT U1311 [ABTC61742]	NT	15k S Yuendemu Road	-23.15	132.667		liver	MT413887	MT440347	MT441140
Sminthopsis	youngsoni	MAGNT U1312 [ABTC61728]	NT	15k S Yuendemu Road	-23.15	132.667	1986-05-28	liver	MT413889	MT440324	MT441183
Sminthopsis	youngsoni	MAGNT U1314 [ABTC61750]	NT	40-46k S Yuendemu Road	-23.2833	132.417	1986-05-28	liver	MT413877	MT440414	MT441184
Sminthopsis	youngsoni	MAGNT U1315 [ABTC61724]	NT	15k S Yuendemu Road	-23.15	132.667		liver	MT413878	MT440337	MT441181
Sminthopsis	youngsoni	MAGNT U1320 [ABTC61726]	NT	15k S Yuendemu Road	-23.15	132.667		liver	MT413879	MT440328	MT441182
Sminthopsis	youngsoni	MAGNT U690 [ABTC28741]	NT	Supplejack Station	-19.3167	129.717		liver	MT413876	MT440323	MT441179
Sminthopsis	youngsoni	SAMA M20124 [ABTC38775]	SA	Approdinna Attora Knolls	-26.0481	137.468	1998-09-14	liver	MT413882	MT440333	MT441139
Sminthopsis	youngsoni	SAMA M20151 [ABTC38563]	SA	Approdinna Attora Knolls	-26.3447	137.35	1998-09-18	liver	MT413883	MT440340	MT441180
Sminthopsis	youngsoni	SAMA M23465 [ABTC91522]	WA	Pungkulpirri Waterhole	-24.6936	128.763	2006-09-26	liver	MT413884	MT440345	MT441187
Sminthopsis	youngsoni	WAM M25604	WA	Karara Well	-23.1	123.367	23/06/1986	liver	MT413453	MT440296	MT441127
Sminthopsis	youngsoni	WAM M36737	WA	Port Hedland	-20.5666	118.983	22/10/1991	liver	MT413562	MT440442	MT441228
Sminthopsis	youngsoni	WAM M41330	WA	Lorna Glen Station/Matuwa	-26.1994	121.266	06/04/2005	liver	MT413493	MT440439	MT441129
Sminthopsis	youngsoni	WAM M41331	WA	Lorna Glen Station/Matuwa	-26.1994	121.266	06/04/2005	liver		MT440348	MT441262
Sminthopsis	youngsoni	WAM M41334	WA	Lorna Glen Station/Matuwa	-26.2025	121.359	09/04/2005	liver	MT413494	MT440440	MT441261
Sminthopsis	youngsoni	WAM M41491	WA	Onslow	-21.7833	114.863	26/11/1998	liver	MT413519	MT440356	MT441251
Sminthopsis	youngsoni	WAM M44058	WA	Yarrie	-20.6163	120.276	07/06/1998	liver	MT413548	MT440444	MT441212
Sminthopsis	youngsoni	WAM M44956	WA	Little Sandy Desert	-24.0752	120.361	11/10/1996	liver	MT413454	MT440301	MT441211
Sminthopsis	youngsoni	WAM M44957	WA	Little Sandy Desert	-24.0752	120.361	11/10/1996	liver	MT413495	MT440441	MT441216
Sminthopsis	youngsoni	WAM M45092	WA	Nifty Mine	-21.6544	121.566	05/02/1998	liver	MT413500	MT440428	MT441189
Sminthopsis	youngsoni	WAM M46714	WA	Newman	-23.3166	120.033	00/08/1995	liver	MT413508	MT440349	MT441147
Sminthopsis	youngsoni	WAM M48011	WA	Mardathuna Homestead	-24.4288	114.5	24/05/1995	liver	MT413470	MT440315	MT441148		MT454777
Sminthopsis	youngsoni	WAM M48014	WA	Cape Cuvier	-24.2227	113.503	29/05/1995	liver	MT413516	MT440372	MT441234
Sminthopsis	youngsoni	WAM M48530	WA	Cane River	-22.2652	115.589	04/05/1999	liver	MT413520	MT440357	MT441217
Sminthopsis	youngsoni	WAM M48566	WA	Cane River	-22.2652	115.589	05/05/1999	liver	MT413521	MT440362	MT441218
Sminthopsis	youngsoni	WAM M48632	WA	Mardathuna Homestead	-24.4058	114.444	18/03/1996	liver	MT413553	MT440373	MT441149
Sminthopsis	youngsoni	WAM M48737	WA	Griffin Gas Plant	-21.7836	114.864	08/12/2000	liver	MT413522	MT440360	MT441150
Sminthopsis	youngsoni	WAM M48908	WA	Port Hedland	-20.91	118.68	04/05/2001	liver	MT413554	MT440393	MT441252
Sminthopsis	youngsoni	WAM M48914	WA	Port Hedland	-20.54	118.64	04/05/2001	liver	MT413507	MT440430	MT441229
Sminthopsis	youngsoni	WAM M48960	WA	Port Hedland	-21.3594	118.882	26/06/2001	liver	MT413466	MT440297	MT441199	MT454745	MT454782
Sminthopsis	youngsoni	WAM M48964	WA	Port Hedland	-21.7336	118.836	25/06/2001	liver	MT413549	MT440446	MT441253
Sminthopsis	youngsoni	WAM M49012	WA	Redmont Camp	-21.9403	118.961	03/05/2003	liver	MT413496	MT440431	MT441230
Sminthopsis	youngsoni	WAM M49013	WA	Redmont Camp	-21.9403	118.961	03/05/2003	liver	MT413555	MT440406	MT441259
Sminthopsis	youngsoni	WAM M49038	WA	Onslow	-21.7005	115.073	25/09/2002	liver	MT413523	MT440367	MT441202
Sminthopsis	youngsoni	WAM M49039	WA	Onslow	-21.676	115.145	25/09/2002	liver	MT413525	MT440368	MT441219
Sminthopsis	youngsoni	WAM M49044	WA	Onslow	-21.731	115.097	24/09/2002	muscle		MT440361
Sminthopsis	youngsoni	WAM M49046	WA	Onslow	-21.676	115.145	24/09/2002	liver	MT413526	MT440369	MT441254
Sminthopsis	youngsoni	WAM M49049	WA	Onslow	-21.676	115.145	24/09/2002	liver	MT413527	MT440370	MT441247
Sminthopsis	youngsoni	WAM M49050	WA	Onslow	-21.676	115.145	24/09/2002	liver	MT413528	MT440365
Sminthopsis	youngsoni	WAM M49338	WA	Carnarvon Ranges	-25.2786	120.619	05/08/2001	liver	MT413465	MT440302	MT441151
Sminthopsis	youngsoni	WAM M49345	WA	Carnarvon Ranges	-25.2786	120.619	07/08/2001	liver		MT440331
Sminthopsis	youngsoni	WAM M49349	WA	Carnarvon Ranges	-25.245	120.658	07/08/2001	liver		MT440303
Sminthopsis	youngsoni	WAM M49353	WA	Carnarvon Ranges	-25.245	120.658	08/08/2001	liver	MT413468	MT440306
Sminthopsis	youngsoni	WAM M49354	WA	Carnarvon Ranges	-25.245	120.658	08/08/2001	liver		MT440307
Sminthopsis	youngsoni	WAM M49524	WA	Port Hedland	-20.47	118.59	20/11/2001	muscle		MT440397
Sminthopsis	youngsoni	WAM M49525	WA	Port Hedland	-20.54	118.64	21/11/2001	muscle		MT440398
Sminthopsis	youngsoni	WAM M49532	WA	Port Hedland	-20.47	118.59	21/11/2001	muscle		MT440371
Sminthopsis	youngsoni	WAM M51629	WA	Meentheena	-21.2447	120.323	26/05/2000	liver	MT413497	MT440434	MT441130	MT454746	MT454778
Sminthopsis	youngsoni	WAM M51653	WA	Meentheena	-21.2447	120.323	28/05/2000	liver	MT413498	MT440435	MT441255
Sminthopsis	youngsoni	WAM M51857	WA	Giralia station	-22.8261	114.445	14/06/2004	liver	MT413540	MT440374	MT441235
Sminthopsis	youngsoni	WAM M51858	WA	Giralia station	-22.643	114.229	14/06/2004	liver	MT413529	MT440375	MT441208
Sminthopsis	youngsoni	WAM M51864	WA	Giralia station	-22.8133	114.435	15/06/2004	liver	MT413534	MT440376	MT441236
Sminthopsis	youngsoni	WAM M51877	WA	Giralia station	-22.7005	114.49	16/06/2004	liver	MT413541	MT440377	MT441248
Sminthopsis	youngsoni	WAM M51896	WA	Giralia station	-22.8775	114.542	18/06/2004	liver	MT413536	MT440378	MT441152
Sminthopsis	youngsoni	WAM M51899	WA	Giralia station	-22.6438	114.415	18/06/2004	liver		MT440379	MT441267
Sminthopsis	youngsoni	WAM M51937	WA	Giralia station	-22.8133	114.435	18/06/2004	liver	MT413545	MT440391	MT441249
Sminthopsis	youngsoni	WAM M51944	WA	Giralia station	-22.4566	114.317	18/06/2004	liver	MT413546	MT440392	MT441191
Sminthopsis	youngsoni	WAM M51975	WA	Giralia station	-22.4766	114.315	28/06/2006	liver	MT413547	MT440380	MT441250		MT454780
Sminthopsis	youngsoni	WAM M51982	WA	Giralia station	-22.6431	114.229	25/06/2006	liver	MT413530	MT440381	MT441192
Sminthopsis	youngsoni	WAM M51984	WA	Giralia station	-22.7316	114.352	29/06/2006	liver		MT440382	MT441264
Sminthopsis	youngsoni	WAM M52509	WA	Onslow	-21.7844	114.869	26/11/1998	liver	MT413531	MT440383
Sminthopsis	youngsoni	WAM M54277	WA	Mallina	-20.9694	118.048	02/10/2004	liver		MT440436
Sminthopsis	youngsoni	WAM M54286	WA	Whim Creek	-20.87	117.859	03/10/2004	liver	MT413561	MT440394	MT441243
Sminthopsis	youngsoni	WAM M54298	WA	Whim Creek	-20.4755	117.995	06/10/2004	liver	MT413556	MT440399	MT441256
Sminthopsis	youngsoni	WAM M55074	WA	Munjina Roadhouse	-22.395	118.999	29/03/2004	liver	MT413501	MT440420	MT441153
Sminthopsis	youngsoni	WAM M55075	WA	Munjina Roadhouse	-22.395	118.999	29/03/2004	liver	MT413502	MT440421	MT441126
Sminthopsis	youngsoni	WAM M55076	WA	Munjina Roadhouse	-22.395	118.999	01/04/2004	liver	MT413503	MT440422	MT441124
Sminthopsis	youngsoni	WAM M55077	WA	Munjina Roadhouse	-22.4591	119.036	31/03/2004	liver		MT440426	MT441220
Sminthopsis	youngsoni	WAM M55122	WA	Roy Hill	-22.6855	120.247	05/07/2004	liver	MT413457	MT440308	MT441263
Sminthopsis	youngsoni	WAM M55256	WA	Port Hedland	-20.5383	120.567	25/02/2004	tail		MT440445	MT441237
Sminthopsis	youngsoni	WAM M55257	WA	Port Hedland	-20.4411	120.232	14/02/2004	tail		MT440452
Sminthopsis	youngsoni	WAM M55258	WA	Port Hedland	-20.4433	120.251	17/02/2004	tail		MT440316	MT441238
Sminthopsis	youngsoni	WAM M55259	WA	Port Hedland	-20.4736	120.379	16/03/2004	tail		MT440453	MT441154
Sminthopsis	youngsoni	WAM M56104	WA	Tanami Desert	-19.6319	128.875	30/09/2004	liver		MT440321	MT441155
Sminthopsis	youngsoni	WAM M56109	WA	Tanami Desert	-19.8569	128.848	01/10/2004	liver	MT413487	MT440355	MT441197
Sminthopsis	youngsoni	WAM M56115	WA	Tanami Desert	-19.6319	128.875	02/10/2004	liver	MT413476	MT440319	MT441156
Sminthopsis	youngsoni	WAM M56119	WA	Tanami Desert	-19.6647	128.886	01/10/2004	muscle		MT440411	MT441157
Sminthopsis	youngsoni	WAM M56120	WA	Tanami Desert	-19.6647	128.886	01/10/2004	muscle	MT413483	MT440412	MT441158
Sminthopsis	youngsoni	WAM M56122	WA	Tanami Desert	-19.6647	128.886	01/10/2004	muscle	MT413482	MT440320	MT441159
Sminthopsis	youngsoni	WAM M56124	WA	Tanami Desert	-19.6647	128.886	01/10/2004	muscle	MT413478	MT440336	MT441160
Sminthopsis	youngsoni	WAM M56128	WA	Tanami Desert	-19.5891	128.86	03/10/2004	muscle	MT413479	MT440325	MT441214
Sminthopsis	youngsoni	WAM M56175	WA	Pannawonica	-21.6883	115.901	06/08/2005	liver	MT413559	MT440403	MT441161
Sminthopsis	youngsoni	WAM M56208	WA	Tanami Desert	-19.6611	128.883	03/10/2004	tail	MT413486	MT440413	MT441162
Sminthopsis	youngsoni	WAM M56273	WA	Goldsworthy	-20.35	119.55	29/11/2004	tail		MT440427
Sminthopsis	youngsoni	WAM M56275	WA	Goldsworthy	-20.4122	120.015	10/11/2004	tail		MT440451	MT441193
Sminthopsis	youngsoni	WAM M56323	WA	Tanami Desert	-19.5888	128.87	15/06/2005	liver	MT413488	MT440341	MT441198
Sminthopsis	youngsoni	WAM M56324	WA	Tanami Desert	-19.8663	128.846	15/06/2005	liver	MT413477	MT440329	MT441163
Sminthopsis	youngsoni	WAM M56334	WA	Fortescue	-21.6878	115.909	15/08/2006	liver	MT413560	MT440404	MT441164
Sminthopsis	youngsoni	WAM M56537	WA	Roy Hill	-22.6541	120.41	13/07/2004	liver	MT413460	MT440292	MT441136
Sminthopsis	youngsoni	WAM M56546	WA	Roy Hill	-22.6	119.95	14/07/2004	liver	MT413485	MT440322	MT441190
Sminthopsis	youngsoni	WAM M56547	WA	Roy Hill	-22.7058	120.538	14/07/2004	heart	MT413462	MT440293	MT441213
Sminthopsis	youngsoni	WAM M56551	WA	Yanery	-22.2997	114.593	17/08/2004	liver	MT413542	MT440384	MT441165
Sminthopsis	youngsoni	WAM M56557	WA	Yanery	-22.2997	114.593	18/08/2004	liver	MT413532	MT440385	MT441203
Sminthopsis	youngsoni	WAM M56558	WA	Yanery	-22.3547	114.522	18/08/2004	liver	MT413535	MT440386	MT441239
Sminthopsis	youngsoni	WAM M56561	WA	Yanery	-22.1577	114.529	18/08/2004	muscle	MT413538	MT440387	MT441166
Sminthopsis	youngsoni	WAM M56573	WA	Yanery	-22.0866	114.669	19/08/2004	liver	MT413539	MT440388	MT441232
Sminthopsis	youngsoni	WAM M56574	WA	Yanery	-22.2997	114.593	19/08/2004	liver	MT413533	MT440389	MT441204
Sminthopsis	youngsoni	WAM M56576	WA	Yanery	-22.2102	114.514	19/08/2004	liver	MT413543	MT440390	MT441205
Sminthopsis	youngsoni	WAM M56709	WA	Canning Stock Route	-22.5741	123.918	18/08/2008	muscle	MT413512	MT440350	MT441221
Sminthopsis	youngsoni	WAM M56813	WA	Onslow	-21.7792	115.248	26/09/2005	liver	MT413524	MT440358	MT441206
Sminthopsis	youngsoni	WAM M56850	WA	Mount Murray	-22.4983	115.558	30/09/2004	muscle		MT440363	MT441226
Sminthopsis	youngsoni	WAM M56853	WA	Mount Murray	-22.4983	115.558	01/10/2004	muscle		MT440405	MT441233
Sminthopsis	youngsoni	WAM M56854	WA	Mount Murray	-22.4983	115.558	01/10/2004	muscle		MT440366	MT441207
Sminthopsis	youngsoni	WAM M56856	WA	Mount Murray	-22.4983	115.558	02/10/2004	muscle		MT440364	MT441227
Sminthopsis	youngsoni	WAM M57334	WA	Peedamulla	-21.7914	115.464	16/05/2006	liver	MT413517	MT440401	MT441240
Sminthopsis	youngsoni	WAM M57752	WA	Mount Mary	-22.256	115.49	02/05/2005	liver	MT413544	MT440359	MT441222
Sminthopsis	youngsoni	WAM M60542	WA	Wheelarra Hill	-23.3644	120.345	04/10/2005	liver	MT413456	MT440304	MT441131
Sminthopsis	youngsoni	WAM M60562	WA	The Island Hill	-21.3761	119.374	06/05/2006	liver	MT413563	MT440407	MT441167
Sminthopsis	youngsoni	WAM M60588	WA	Peedamulla	-21.7914	115.464	14/05/2006	liver	MT413518	MT440402	MT441168		MT454781
Sminthopsis	youngsoni	WAM M60626	WA	Warrawagine	-20.7047	120.901	06/10/2006	liver	MT413461	MT440294	MT441224
Sminthopsis	youngsoni	WAM M60638	WA	Lake MacKay	-22.4516	128.298	07/09/2007	liver	MT413463	MT440313	MT441169
Sminthopsis	youngsoni	WAM M60639	WA	Lake MacKay	-22.4516	128.298	07/09/2007	liver	MT413464	MT440314	MT441170
Sminthopsis	youngsoni	WAM M60765	WA	South Hedland	-20.398	118.534	00/06/2008	liver	MT413557	MT440395	MT441200
Sminthopsis	youngsoni	WAM M60767	WA	South Hedland	-20.398	118.534	00/06/2008	liver	MT413469	MT440298	MT441257
Sminthopsis	youngsoni	WAM M60768	WA	South Hedland	-20.398	118.534	00/06/2008	liver		MT440409
Sminthopsis	youngsoni	WAM M60771	WA	South Hedland	-20.398	118.534	00/06/2008	liver	MT413558	MT440400	MT441194
Sminthopsis	youngsoni	WAM M60781	WA	South Hedland	-20.398	118.534	00/06/2008	liver	MT413499	MT440432	MT441244
Sminthopsis	youngsoni	WAM M60782	WA	South Hedland	-20.398	118.534	00/06/2008	liver		MT440408	MT441241
Sminthopsis	youngsoni	WAM M60783	WA	South Hedland	-20.398	118.534	00/06/2008	liver	MT413467	MT440299	MT441225
Sminthopsis	youngsoni	WAM M60784	WA	South Hedland	-20.398	118.534	00/06/2008	liver	MT413537	MT440396	MT441196
Sminthopsis	youngsoni	WAM M61038	WA	Coongan River	-20.8353	119.672	25/09/2005	liver	MT413552	MT440449	MT441209
Sminthopsis	youngsoni	WAM M61045	WA	Goldsworthy	-20.3736	119.933	26/09/2005	liver	MT413550	MT440447	MT441128
Sminthopsis	youngsoni	WAM M61050	WA	Coongan River	-20.8353	119.672	27/09/2005	liver	MT413514	MT440450	MT441195
Sminthopsis	youngsoni	WAM M61093	WA	Warrawagine	-20.9356	120.876	06/10/2005	liver	MT413515	MT440423	MT441201
Sminthopsis	youngsoni	WAM M61102	WA	Goldsworthy	-20.3117	119.094	10/10/2005	liver	MT413506	MT440443	MT441242
Sminthopsis	youngsoni	WAM M61115	WA	Goldsworthy	-20.1619	119.367	14/10/2005	liver	MT413551	MT440448	MT441268
Sminthopsis	youngsoni	WAM M61711	WA	Wheelarra Hill	-23.3644	120.345	23/05/2006	liver	MT413509	MT440351	MT441245		MT454779
Sminthopsis	youngsoni	WAM M61745	WA	Wheelarra Hill	-23.3586	120.459	20/05/2006	liver		MT440424	MT441133
Sminthopsis	youngsoni	WAM M61746	WA	Wheelarra Hill	-23.3644	120.345	20/05/2006	liver	MT413455	MT440305	MT441134
Sminthopsis	youngsoni	WAM M61748	WA	Wheelarra Hill	-23.3644	120.345	20/05/2006	liver	MT413510	MT440352	MT441171
Sminthopsis	youngsoni	WAM M61767	WA	Mount Hodgson	-22.4125	121.072	15/05/2006	liver	MT413513	MT440353	MT441266
Sminthopsis	youngsoni	WAM M61768	WA	Mount Hodgson	-22.4125	121.072	15/05/2006	liver	MT413511	MT440354	MT441132
Sminthopsis	youngsoni	WAM M61821	WA	Wodgina	-21.0717	118.68	26/09/2005	liver		MT440410	MT441231
Sminthopsis	youngsoni	WAM M62134	WA	Woodie Woodie	-21.6836	121.621	07/10/2005	tail		MT440295	MT441142
Sminthopsis	youngsoni	WAM M62135	WA	Woodie Woodie	-21.685	121.626	06/10/2005	tail		MT440419	MT441265
Sminthopsis	youngsoni	WAM M62317 [ABTC91376]	WA	Pungkulpirri Waterhole	-24.5594	128.71	2006-09-23	liver	MT413880	MT440330	MT441185
Sminthopsis	youngsoni	WAM M62318 [ABTC91527]	WA	Pungkulpirri Waterhole	-24.5594	128.71	2006-09-26	liver	MT413885	MT440346	MT441188
Sminthopsis	youngsoni	WAM M62319 [ABTC91354]	WA	Pungkulpirri Waterhole	-24.7072	128.76	2006-09-22	liver	MT413886	MT440344	MT441223
Sminthopsis	youngsoni	WAM M62320 [ABTC91407]	WA	Walter James Range	-24.5594	128.71	2006-09-23	liver	MT413888	MT440338	MT441186
Sminthopsis	youngsoni	WAM M62321 [ABTC91379]	WA	Pungkulpirri Waterhole	-24.5594	128.71	2006-09-23	liver	MT413881	MT440327	MT441141
Sminthopsis	youngsoni	WAM M62555	WA	Canning Stock Route	-24.6054	121.875	23/05/2013	liver	MT413458	MT440309	MT441172
Sminthopsis	youngsoni	WAM M62560	WA	Canning Stock Route	-24.6069	121.876	24/05/2013	liver	MT413504	MT440429	MT441135
Sminthopsis	youngsoni	WAM M63320	WA	Gibson desert	-22.9108	127.952	2015-09-09	liver	MT413491	MT440342	MT441269
Sminthopsis	youngsoni	WAM M63327	WA	Gibson desert	-22.9108	127.952	2015-09-10	liver	MT413484	MT440326	MT441143
Sminthopsis	youngsoni	WAM M63577	WA	Clutterbuck HillS	-24.5169	126.213	01/09/2007	liver	MT413459	MT440310	MT441173
Sminthopsis	youngsoni	WAM M63587	WA	Clutterbuck HillS	-24.5538	126.258	03/09/2007	liver	MT413489	MT440343	MT441174
Sminthopsis	youngsoni	WAM M63592	WA	Clutterbuck HillS	-24.5169	126.213	03/09/2007	liver	MT413480	MT440334	MT441175
Sminthopsis	youngsoni	WAM M63595	WA	Clutterbuck HillS	-24.5538	126.258	05/09/2007	liver	MT413471	MT440311	MT441176
Sminthopsis	youngsoni	WAM M63596	WA	Clutterbuck HillS	-24.5183	126.22	06/09/2007	liver	MT413473	MT440317	MT441138
Sminthopsis	youngsoni	WAM M63597	WA	Clutterbuck HillS	-24.5538	126.258	07/09/2007	liver	MT413472	MT440312	MT441177
Sminthopsis	youngsoni	WAM M63598	WA	Clutterbuck HillS	-24.5344	126.237	07/09/2007	liver	MT413481	MT440332	MT441178
Sminthopsis	youngsoni	WAM M64664	WA	Wodgina	-21.1281	118.689	13/05/2006	liver		MT440433	MT441246
Sminthopsis	youngsoni	WAM M64673	WA	Wodgina	-21.0717	118.68	14/05/2006	liver	MT454729	MT440300	MT441258
Sminthopsis	youngsoni	WAM M64953	WA	Lorna Glen Station/Matuwa	-26.2166	121.55	2006	liver	MT413505	MT440425	MT441210
Non-target species
Ningaui	ridei	WAMM55079	WA	Munjina Roadhouse	-22.3950	118.999	29/03/2004	muscle	MT366554	MT440728	MT454751
Ningaui	timealeyi	WAMM54314	WA	Meentheena	-21.3299	120.876	12/10/2004	liver	MT366553
Sminthopsis	dolichura	ABTC132874	SA	Lake Ifould	-30.8818	132.206	2008-09-12	liver	MT366520		MT454752
Sminthopsis	dolichura	WAMM61181	WA	Credo Station	-29.8695	120.5220	07/09/2011	liver	MT366521
Sminthopsis	dolichura	WAMM64977	WA	Honeymoon Well	-26.4522	120.421	17/01/2007	muscle	MT366522
Sminthopsis	hirtipes	ABTC10450	WA	Officer Basin	-29.9700	123.7700	1985-1986	liver	MT366512		MT454749
Sminthopsis	hirtipes	WAMM64948	WA	Lorna Glen	-26.2166	121.5500	00/01/2006	liver	MT366513	MT440729	MT454750
